# Supplementary material for: Polymyxin B1 and E2 From Paenibacillus polymyxa Y-1 for Controlling Rice Bacterial Disease
Source: Front Cell Infect Microbiol. 2022 Mar 28;12:866357. doi: 10.3389/fcimb.2022.866357 (PMC8995708; doi:10.3389/fcimb.2022.866357)
Supplement: Supplementary file 1 [file Table_1.xlsx]

## Sheet: DEPs(PBvsCK)
Protein accession	Protein description	Gene name	PB/CK Ratio	PB/CK P value	Regulated Type	MW [kDa]	Coverage [%]	Peptides	Unique peptides	CK1	CK2	CK3	PB1	PB2	PB3	Subcellular localization	KEGG KO No.	KEGG Gene	KEGG pathway	Biological Process	Cellular Component	Molecular Function	Pfam ID	Domain description	KOG category	KOG NO.	KOG description
A0A0N7KI36	Peroxidase OS=Oryza sativa subsp. japonica OX=39947 GN=Os03g0762300 PE=3 SV=1	Os03g0762300	1.7384	0.00133926	Up	29.538	33.6	5	5	0.666617	0.695052	0.82942	1.2555	1.23448	1.31894	chloroplast	K00430	E1.11.1.7; peroxidase [EC:1.11.1.7]	map00940 Phenylpropanoid biosynthesis; map01100 Metabolic pathways; map01110 Biosynthesis of secondary metabolites				PF00141	Peroxidase
A0A0N7KLK6	Os06g0160600 protein OS=Oryza sativa subsp. japonica OX=39947 GN=Os06g0160600 PE=4 SV=1	Os06g0160600	1.6609	0.00291285	Up	49.251	15.9	6	6	0.829293	0.76	0.665598	1.36339	1.20435	1.17736	chloroplast
Q6ZF50	Os07g0561500 protein OS=Oryza sativa subsp. japonica OX=39947 GN=Os07g0561500 PE=4 SV=1	Os07g0561500	0.4817	0.00241657	Down	26.595	6	2	2	1.30544	1.27174	1.20753	0.665174		0.550122	chloroplast	K00059	fabG, OAR1; 3-oxoacyl-[acyl-carrier protein] reductase [EC:1.1.1.100]	map00061 Fatty acid biosynthesis; map00780 Biotin metabolism; map01100 Metabolic pathways; map01212 Fatty acid metabolism				PF13561	Enoyl-(Acyl carrier protein) reductase	Q	KOG0725	Reductases with broad range of substrate specificities
A0A0N7KQF3	Os09g0252100 protein (Fragment) OS=Oryza sativa subsp. japonica OX=39947 GN=Os09g0252100 PE=3 SV=1	Os09g0252100	0.6092	0.00169757	Down	39.774	38	9	9	1.21683	1.1339	1.37774	0.716785	0.803384	0.751365	chloroplast	K00626	E2.3.1.9, atoB; acetyl-CoA C-acetyltransferase [EC:2.3.1.9]	map00071 Fatty acid degradation; map00072 Synthesis and degradation of ketone bodies; map00280 Valine, leucine and isoleucine degradation; map00310 Lysine degradation; map00380 Tryptophan metabolism; map00620 Pyruvate metabolism; map00630 Glyoxylate and dicarboxylate metabolism; map00640 Propanoate metabolism; map00650 Butanoate metabolism; map00900 Terpenoid backbone biosynthesis; map01100 Metab…	GO:0000003 reproduction; GO:0000902 cell morphogenesis; GO:0000904 cell morphogenesis involved in differentiation; GO:0003006 developmental process involved in reproduction; GO:0006082 organic acid metabolic process; GO:0006629 lipid metabolic process; GO:0006631 fatty acid metabolic process; GO:0006635 fatty acid beta-oxidation; GO:0008152 metabolic process; GO:0008202 steroid metabolic process;…	GO:0005622 intracellular; GO:0005623 cell; GO:0005737 cytoplasm; GO:0005777 peroxisome; GO:0005829 cytosol; GO:0005886 plasma membrane; GO:0016020 membrane; GO:0042579 microbody; GO:0043226 organelle; GO:0043227 membrane-bounded organelle; GO:0043229 intracellular organelle; GO:0043231 intracellular membrane-bounded organelle; GO:0071944 cell periphery;	GO:0003824 catalytic activity; GO:0003985 acetyl-CoA C-acetyltransferase activity; GO:0003988 acetyl-CoA C-acyltransferase activity; GO:0016407 acetyltransferase activity; GO:0016408 C-acyltransferase activity; GO:0016453 C-acetyltransferase activity; GO:0016740 transferase activity; GO:0016746 transferase activity, transferring acyl groups; GO:0016747 transferase activity, transferring acyl grou…	PF00108; PF02803	Thiolase, N-terminal domain; Thiolase, C-terminal domain	I	KOG1390	Acetyl-CoA acetyltransferase
A0A0N7KRD3	Os10g0122200 protein OS=Oryza sativa subsp. japonica OX=39947 GN=Os10g0122200 PE=4 SV=1	Os10g0122200	0.1045	7.63733e-05	Down	27.331	4.2	1	1	1.37434	1.91137	2.14684	0.194787	0.18336	0.189308	cytoplasm
A0A0N7KS21	Os10g0509200 protein OS=Oryza sativa subsp. japonica OX=39947 GN=Os10g0509200 PE=4 SV=1	Os10g0509200	1.7849	0.000384428	Up	31.161	37.2	10	10	0.70892	0.73367	0.71186	1.38107	1.16051	1.30397	chloroplast					GO:0005622 intracellular; GO:0005623 cell; GO:0005737 cytoplasm; GO:0009507 chloroplast; GO:0009532 plastid stroma; GO:0009536 plastid; GO:0009570 chloroplast stroma; GO:0010287 plastoglobule; GO:0043226 organelle; GO:0043227 membrane-bounded organelle; GO:0043229 intracellular organelle; GO:0043231 intracellular membrane-bounded organelle;
A0A0P0V179	Cysteine proteinase inhibitor (Fragment) OS=Oryza sativa subsp. japonica OX=39947 GN=Os01g0270100 PE=3 SV=1	Os01g0270100	0.5443	0.00617296	Down	26.981	35.5	7	7	1.56448	1.21663	1.1042	0.75873	0.64743	0.708526	chloroplast				GO:0001101 response to acid chemical; GO:0006950 response to stress; GO:0006970 response to osmotic stress; GO:0006972 hyperosmotic response; GO:0006979 response to oxidative stress; GO:0009266 response to temperature stimulus; GO:0009409 response to cold; GO:0009414 response to water deprivation; GO:0009415 response to water; GO:0009628 response to abiotic stimulus; GO:0009892 negative regulatio…	GO:0005622 intracellular; GO:0005623 cell; GO:0005737 cytoplasm; GO:0005783 endoplasmic reticulum; GO:0005829 cytosol; GO:0012505 endomembrane system; GO:0043226 organelle; GO:0043227 membrane-bounded organelle; GO:0043229 intracellular organelle; GO:0043231 intracellular membrane-bounded organelle;	GO:0002020 protease binding; GO:0004857 enzyme inhibitor activity; GO:0004866 endopeptidase inhibitor activity; GO:0004869 cysteine-type endopeptidase inhibitor activity; GO:0005488 binding; GO:0005515 protein binding; GO:0019899 enzyme binding; GO:0030234 enzyme regulator activity; GO:0030414 peptidase inhibitor activity; GO:0043167 ion binding; GO:0043169 cation binding; GO:0046872 metal ion bi…
A0A0P0V1W8	Carboxypeptidase (Fragment) OS=Oryza sativa subsp. japonica OX=39947 GN=Os01g0332800 PE=3 SV=1	Os01g0332800	1.72	0.0322703	Up	52.22	28.2	8	8	0.966652	0.56511	0.674093	1.12316	1.22409	1.4469	nucleus	K16297	SCPL-II; serine carboxypeptidase-like clade II [EC:3.4.16.-]		GO:0006508 proteolysis; GO:0006807 nitrogen compound metabolic process; GO:0008152 metabolic process; GO:0009056 catabolic process; GO:0009057 macromolecule catabolic process; GO:0009987 cellular process; GO:0019538 protein metabolic process; GO:0030163 protein catabolic process; GO:0043170 macromolecule metabolic process; GO:0044237 cellular metabolic process; GO:0044238 primary metabolic proces…	GO:0005622 intracellular; GO:0005623 cell; GO:0005737 cytoplasm; GO:0005773 vacuole; GO:0043226 organelle; GO:0043227 membrane-bounded organelle; GO:0043229 intracellular organelle; GO:0043231 intracellular membrane-bounded organelle;	GO:0003824 catalytic activity; GO:0004180 carboxypeptidase activity; GO:0004185 serine-type carboxypeptidase activity; GO:0008233 peptidase activity; GO:0008236 serine-type peptidase activity; GO:0008238 exopeptidase activity; GO:0016787 hydrolase activity; GO:0017171 serine hydrolase activity; GO:0070008 serine-type exopeptidase activity; GO:0070011 peptidase activity, acting on L-amino acid pep…	PF00450	Serine carboxypeptidase	O	KOG1282	Serine carboxypeptidases (lysosomal cathepsin A)
A0A0P0V2C2	Peroxidase (Fragment) OS=Oryza sativa subsp. japonica OX=39947 GN=Os01g0326300 PE=3 SV=1	Os01g0326300	0.6131	0.00849989	Down	29.101	33.9	7	5	1.09735	1.20339	1.41874	0.836662	0.66514	0.778715	cytoplasm	K00430	E1.11.1.7; peroxidase [EC:1.11.1.7]	map00940 Phenylpropanoid biosynthesis; map01100 Metabolic pathways; map01110 Biosynthesis of secondary metabolites				PF00141	Peroxidase
A0A0P0V7M3	Malic enzyme (Fragment) OS=Oryza sativa subsp. japonica OX=39947 GN=Os01g0723400 PE=3 SV=1	Os01g0723400	1.5819	0.000432262	Up	61.267	67.4	26	19	0.717554	0.780392	0.825957	1.25526	1.22215	1.19868	chloroplast	K00029	E1.1.1.40, maeB; malate dehydrogenase (oxaloacetate-decarboxylating)(NADP+) [EC:1.1.1.40]	map00620 Pyruvate metabolism; map00710 Carbon fixation in photosynthetic organisms; map01100 Metabolic pathways; map01200 Carbon metabolism				PF00390; PF03949	Malic enzyme, N-terminal domain; Malic enzyme, NAD binding domain	C	KOG1257	NADP+-dependent malic enzyme
A0A0P0VEC6	Os02g0127000 protein (Fragment) OS=Oryza sativa subsp. japonica OX=39947 GN=Os02g0127000 PE=4 SV=1	Os02g0127000	0.4925	0.000169478	Down	33.789	11.5	3	3	1.33329	1.32185	1.36489	0.594921	0.703331	0.681717	mitochondria	K23563	EMC2, TTC35; ER membrane protein complex subunit 2							S	KOG3060	Uncharacterized conserved protein
A0A0P0W9D2	Os04g0379700 protein (Fragment) OS=Oryza sativa subsp. japonica OX=39947 GN=Os04g0379700 PE=4 SV=1	Os04g0379700	2.076	3.93371e-06	Up	28.292	61.7	11	11	0.634252	0.65057	0.665778	1.36945	1.30859	1.37136	cytoplasm	K09839	VDE, NPQ1; violaxanthin de-epoxidase [EC:1.23.5.1]	map00906 Carotenoid biosynthesis; map01100 Metabolic pathways; map01110 Biosynthesis of secondary metabolites	GO:0006082 organic acid metabolic process; GO:0006629 lipid metabolic process; GO:0006631 fatty acid metabolic process; GO:0006720 isoprenoid metabolic process; GO:0006721 terpenoid metabolic process; GO:0006725 cellular aromatic compound metabolic process; GO:0006778 porphyrin-containing compound metabolic process; GO:0006807 nitrogen compound metabolic process; GO:0006950 response to stress; GO…	GO:0005622 intracellular; GO:0005623 cell; GO:0005737 cytoplasm; GO:0009507 chloroplast; GO:0009534 chloroplast thylakoid; GO:0009536 plastid; GO:0009579 thylakoid; GO:0031976 plastid thylakoid; GO:0031977 thylakoid lumen; GO:0031984 organelle subcompartment; GO:0043226 organelle; GO:0043227 membrane-bounded organelle; GO:0043229 intracellular organelle; GO:0043231 intracellular membrane-bounded …	GO:0003824 catalytic activity; GO:0005488 binding; GO:0005515 protein binding; GO:0016491 oxidoreductase activity; GO:0019904 protein domain specific binding; GO:0046422 violaxanthin de-epoxidase activity;	PF07137	Violaxanthin de-epoxidase (VDE)
A0A0P0WB27	Aldose 1-epimerase OS=Oryza sativa subsp. japonica OX=39947 GN=Os04g0458300 PE=3 SV=1	Os04g0458300	4.0167	0.00147875	Up	40.496	43.9	7	7		0.299339	0.412396	1.49963	1.41391	1.37472	extracellular	K01785	galM, GALM; aldose 1-epimerase [EC:5.1.3.3]	map00010 Glycolysis / Gluconeogenesis; map00052 Galactose metabolism; map01100 Metabolic pathways; map01110 Biosynthesis of secondary metabolites	GO:0005975 carbohydrate metabolic process; GO:0005996 monosaccharide metabolic process; GO:0006006 glucose metabolic process; GO:0006012 galactose metabolic process; GO:0008152 metabolic process; GO:0009056 catabolic process; GO:0016052 carbohydrate catabolic process; GO:0019318 hexose metabolic process; GO:0019320 hexose catabolic process; GO:0019388 galactose catabolic process; GO:0033499 galac…		GO:0003824 catalytic activity; GO:0004034 aldose 1-epimerase activity; GO:0016853 isomerase activity; GO:0016854 racemase and epimerase activity; GO:0016857 racemase and epimerase activity, acting on carbohydrates and derivatives;			G	KOG1604	Predicted mutarotase
A0A0P0WBF4	Os04g0469500 protein (Fragment) OS=Oryza sativa subsp. japonica OX=39947 GN=Os04g0469500 PE=4 SV=1	Os04g0469500	0.5283	0.0255315	Down	52.719	9.7	5	4	0.933808	1.3755	1.61655	0.6001	0.709387	0.76465	chloroplast	K00850	pfkA, PFK; 6-phosphofructokinase 1 [EC:2.7.1.11]	map00010 Glycolysis / Gluconeogenesis; map00030 Pentose phosphate pathway; map00051 Fructose and mannose metabolism; map00052 Galactose metabolism; map01100 Metabolic pathways; map01110 Biosynthesis of secondary metabolites; map01200 Carbon metabolism; map01230 Biosynthesis of amino acids; map03018 RNA degradation				PF00365	Phosphofructokinase	G	KOG2440	Pyrophosphate-dependent phosphofructo-1-kinase
A0A0P0WCF8	Ammonium transporter (Fragment) OS=Oryza sativa subsp. japonica OX=39947 GN=Os04g0509600 PE=3 SV=1	Os04g0509600	3.9728	1.96128e-05	Up	45.997	18	5	5	0.434228	0.401863	0.370474	1.54571	1.71751	1.53021	cytoplasm	K03320	amt, AMT, MEP; ammonium transporter, Amt family		GO:0006810 transport; GO:0006811 ion transport; GO:0006812 cation transport; GO:0015695 organic cation transport; GO:0015696 ammonium transport; GO:0034220 ion transmembrane transport; GO:0051179 localization; GO:0051234 establishment of localization; GO:0055085 transmembrane transport; GO:0071702 organic substance transport; GO:0071705 nitrogen compound transport; GO:0072488 ammonium transmembra…	GO:0005623 cell; GO:0005886 plasma membrane; GO:0005887 integral component of plasma membrane; GO:0016020 membrane; GO:0016021 integral component of membrane; GO:0031224 intrinsic component of membrane; GO:0031226 intrinsic component of plasma membrane; GO:0071944 cell periphery;	GO:0005215 transporter activity; GO:0008324 cation transmembrane transporter activity; GO:0008519 ammonium transmembrane transporter activity; GO:0015075 ion transmembrane transporter activity; GO:0022857 transmembrane transporter activity;			P	KOG0682	Ammonia permease
A0A0P0WDT4	Os04g0560500 protein OS=Oryza sativa subsp. japonica OX=39947 GN=Os04g0560500 PE=4 SV=1	Os04g0560500	1.83	0.000358051	Up	61.078	31.3	11	2	0.720133	0.756104	0.643927	1.30367	1.23202	1.34414	chloroplast							PF01593	Flavin containing amine oxidoreductase	Q	KOG0029	Amine oxidase
A0A0P0WG50	Os04g0665500 protein OS=Oryza sativa subsp. japonica OX=39947 GN=Os04g0665500 PE=4 SV=1	Os04g0665500	1.6916	0.0262807	Up	41.066	21.2	5	5		0.686048	0.727422	1.27304	0.9792	1.33429	cytoplasm	K15223	UAF30, SPP27; upstream activation factor subunit UAF30		GO:0006355 regulation of transcription, DNA-templated; GO:0006356 regulation of transcription by RNA polymerase I; GO:0009889 regulation of biosynthetic process; GO:0009891 positive regulation of biosynthetic process; GO:0009893 positive regulation of metabolic process; GO:0010468 regulation of gene expression; GO:0010556 regulation of macromolecule biosynthetic process; GO:0010557 positive regul…	GO:0000120 RNA polymerase I transcription regulator complex; GO:0000500 RNA polymerase I upstream activating factor complex; GO:0005622 intracellular; GO:0005623 cell; GO:0005634 nucleus; GO:0005667 transcription regulator complex; GO:0005730 nucleolus; GO:0031974 membrane-enclosed lumen; GO:0031981 nuclear lumen; GO:0032991 protein-containing complex; GO:0043226 organelle; GO:0043227 membrane-bo…		PF02201	SWIB/MDM2 domain	K	KOG1946	RNA polymerase I transcription factor UAF
A0A0P0WGH3	Os04g0682800 protein (Fragment) OS=Oryza sativa subsp. japonica OX=39947 GN=Os04g0682800 PE=4 SV=1	Os04g0682800	0.4506	0.0387457	Down	45.473	11.8	3	3		1.72752	1.25595	0.541194	0.589715	0.885618	plasma membrane				GO:0006810 transport; GO:0006811 ion transport; GO:0006812 cation transport; GO:0006813 potassium ion transport; GO:0006996 organelle organization; GO:0009657 plastid organization; GO:0009658 chloroplast organization; GO:0009987 cellular process; GO:0010109 regulation of photosynthesis; GO:0015672 monovalent inorganic cation transport; GO:0016043 cellular component organization; GO:0019222 regula…	GO:0005622 intracellular; GO:0005623 cell; GO:0005737 cytoplasm; GO:0009507 chloroplast; GO:0009526 plastid envelope; GO:0009536 plastid; GO:0009941 chloroplast envelope; GO:0016020 membrane; GO:0031090 organelle membrane; GO:0031967 organelle envelope; GO:0031969 chloroplast membrane; GO:0031975 envelope; GO:0042170 plastid membrane; GO:0043226 organelle; GO:0043227 membrane-bounded organelle; G…	GO:0005215 transporter activity; GO:0005451 monovalent cation:proton antiporter activity; GO:0008324 cation transmembrane transporter activity; GO:0015075 ion transmembrane transporter activity; GO:0015077 monovalent inorganic cation transmembrane transporter activity; GO:0015078 proton transmembrane transporter activity; GO:0015079 potassium ion transmembrane transporter activity; GO:0015291 sec…	PF02254	TrkA-N domain	P	KOG1689	mRNA cleavage factor I subunit
A0A0P0WMY2	Os05g0445500 protein (Fragment) OS=Oryza sativa subsp. japonica OX=39947 GN=Os05g0445500 PE=3 SV=1	Os05g0445500	0.2992	2.43988e-06	Down	14.428	75.5	7	6	1.52051	1.61158	1.48617	0.445476	0.475219	0.461045	chloroplast	K02943	RP-LP2, RPLP2; large subunit ribosomal protein LP2	map03010 Ribosome		GO:0005622 intracellular; GO:0005623 cell; GO:0005737 cytoplasm; GO:0005829 cytosol; GO:0005840 ribosome; GO:0015934 large ribosomal subunit; GO:0022625 cytosolic large ribosomal subunit; GO:0022626 cytosolic ribosome; GO:0032991 protein-containing complex; GO:0043226 organelle; GO:0043228 non-membrane-bounded organelle; GO:0043229 intracellular organelle; GO:0043232 intracellular non-membrane-bo…	GO:0003735 structural constituent of ribosome; GO:0005198 structural molecule activity; GO:0005488 binding; GO:0044877 protein-containing complex binding;			J	KOG3449	60S acidic ribosomal protein P2
A0A0P0WR49	Os05g0591900 protein (Fragment) OS=Oryza sativa subsp. japonica OX=39947 GN=Os05g0591900 PE=4 SV=1	Os05g0591900	1.9237	0.000401649	Up	29.25	49.4	11	8	0.731187	0.61139	0.709601	1.35263	1.34074	1.25444	cytoplasm					GO:0005622 intracellular; GO:0005623 cell; GO:0005737 cytoplasm; GO:0005773 vacuole; GO:0005774 vacuolar membrane; GO:0005794 Golgi apparatus; GO:0005886 plasma membrane; GO:0005911 cell-cell junction; GO:0009506 plasmodesma; GO:0012505 endomembrane system; GO:0016020 membrane; GO:0030054 cell junction; GO:0031090 organelle membrane; GO:0043226 organelle; GO:0043227 membrane-bounded organelle; GO…	GO:0005488 binding; GO:0005515 protein binding; GO:0019899 enzyme binding; GO:0019900 kinase binding; GO:0019901 protein kinase binding; GO:0043424 protein histidine kinase binding;			C	KOG2620	Prohibitins and stomatins of the PID superfamily
A0A0P0WRW9	Os05g0597200 protein (Fragment) OS=Oryza sativa subsp. japonica OX=39947 GN=Os05g0597200 PE=4 SV=1	Os05g0597200	1.7774	0.000294538	Up	53.624	20.5	6	6	0.704468	0.684327	0.771515	1.25381	1.36279	1.22309	chloroplast					GO:0005622 intracellular; GO:0005623 cell; GO:0005634 nucleus; GO:0005694 chromosome; GO:0005730 nucleolus; GO:0005737 cytoplasm; GO:0005739 mitochondrion; GO:0031974 membrane-enclosed lumen; GO:0031981 nuclear lumen; GO:0043226 organelle; GO:0043227 membrane-bounded organelle; GO:0043228 non-membrane-bounded organelle; GO:0043229 intracellular organelle; GO:0043231 intracellular membrane-bounded…		PF00538	linker histone H1 and H5 family
A0A0P0WVJ8	Os06g0278000 protein OS=Oryza sativa subsp. japonica OX=39947 GN=Os06g0278000 PE=4 SV=1	Os06g0278000	4.1326	0.00010119	Up	36.635	8.1	2	2	0.350091		0.344453	1.36941	1.38714	1.5489	chloroplast
A0A0P0WWK9	Os06g0360300 protein (Fragment) OS=Oryza sativa subsp. japonica OX=39947 GN=Os06g0360300 PE=4 SV=1	Os06g0360300	1.5353	0.00026472	Up	26.045	52.7	10	10	0.811069	0.779889	0.77564	1.25373	1.24543	1.13424	cytoplasm					GO:0005622 intracellular; GO:0005623 cell; GO:0005737 cytoplasm; GO:0009507 chloroplast; GO:0009526 plastid envelope; GO:0009532 plastid stroma; GO:0009534 chloroplast thylakoid; GO:0009535 chloroplast thylakoid membrane; GO:0009536 plastid; GO:0009570 chloroplast stroma; GO:0009579 thylakoid; GO:0009941 chloroplast envelope; GO:0010287 plastoglobule; GO:0016020 membrane; GO:0031967 organelle env…		PF13460	NADH(P)-binding	G	KOG1203	Predicted dehydrogenase
A0A0P0WWR9	Peptide-methionine (R)-S-oxide reductase OS=Oryza sativa subsp. japonica OX=39947 GN=Os06g0472000 PE=3 SV=1	Os06g0472000	1.5435	0.00372376	Up	23.22	34	5	5	0.764089	0.845872	0.748998	1.1871	1.10064	1.35331	chloroplast	K07305	msrB; peptide-methionine (R)-S-oxide reductase [EC:1.8.4.12]		GO:0006950 response to stress; GO:0006979 response to oxidative stress; GO:0008152 metabolic process; GO:0050896 response to stimulus; GO:0055114 oxidation-reduction process;	GO:0005622 intracellular; GO:0005623 cell; GO:0005737 cytoplasm; GO:0009507 chloroplast; GO:0009532 plastid stroma; GO:0009536 plastid; GO:0009570 chloroplast stroma; GO:0043226 organelle; GO:0043227 membrane-bounded organelle; GO:0043229 intracellular organelle; GO:0043231 intracellular membrane-bounded organelle;	GO:0003824 catalytic activity; GO:0016491 oxidoreductase activity; GO:0016667 oxidoreductase activity, acting on a sulfur group of donors; GO:0016671 oxidoreductase activity, acting on a sulfur group of donors, disulfide as acceptor; GO:0033743 peptide-methionine (R)-S-oxide reductase activity;			O	KOG0856	Predicted pilin-like transcription factor
A0A0P0X168	Os06g0726400 protein (Fragment) OS=Oryza sativa subsp. japonica OX=39947 GN=Os06g0726400 PE=4 SV=1	Os06g0726400	0.4727	0.000392113	Down	89.018	21	12	12	1.46745	1.2554	1.35125	0.603646	0.709265	0.612989	peroxisome	K00700	GBE1, glgB; 1,4-alpha-glucan branching enzyme [EC:2.4.1.18]	map00500 Starch and sucrose metabolism; map01100 Metabolic pathways; map01110 Biosynthesis of secondary metabolites	GO:0005975 carbohydrate metabolic process; GO:0005976 polysaccharide metabolic process; GO:0005982 starch metabolic process; GO:0006073 cellular glucan metabolic process; GO:0008152 metabolic process; GO:0009987 cellular process; GO:0043170 macromolecule metabolic process; GO:0044042 glucan metabolic process; GO:0044237 cellular metabolic process; GO:0044238 primary metabolic process; GO:0044260 …	GO:0005622 intracellular; GO:0005623 cell; GO:0005737 cytoplasm; GO:0009501 amyloplast; GO:0009507 chloroplast; GO:0009536 plastid; GO:0043226 organelle; GO:0043227 membrane-bounded organelle; GO:0043229 intracellular organelle; GO:0043231 intracellular membrane-bounded organelle;	GO:0003824 catalytic activity; GO:0003844 1,4-alpha-glucan branching enzyme activity; GO:0016740 transferase activity; GO:0016757 transferase activity, transferring glycosyl groups; GO:0016758 transferase activity, transferring hexosyl groups;	PF02922; PF00128; PF02806	Carbohydrate-binding module 48 (Isoamylase N-terminal domain); Alpha amylase, catalytic domain; Alpha amylase, C-terminal all-beta domain	G	KOG0470	1,4-alpha-glucan branching enzyme/starch branching enzyme II
A0A0P0X8Q0	Os07g0609000 protein OS=Oryza sativa subsp. japonica OX=39947 GN=Os07g0609000 PE=4 SV=1	Os07g0609000	1.5219	0.00106856	Up	23.289	45.7	7	5	0.747535	0.842174	0.789416	1.15936	1.2945	1.16702	cytoplasm	K13346	PEX10; peroxin-10	map04146 Peroxisome	GO:0001101 response to acid chemical; GO:0002376 immune system process; GO:0006950 response to stress; GO:0006952 defense response; GO:0006955 immune response; GO:0009605 response to external stimulus; GO:0009607 response to biotic stimulus; GO:0009620 response to fungus; GO:0009719 response to endogenous stimulus; GO:0009725 response to hormone; GO:0009753 response to jasmonic acid; GO:0009814 d…	GO:0005622 intracellular; GO:0005623 cell; GO:0005737 cytoplasm; GO:0005777 peroxisome; GO:0005829 cytosol; GO:0009507 chloroplast; GO:0009532 plastid stroma; GO:0009536 plastid; GO:0009570 chloroplast stroma; GO:0042579 microbody; GO:0043226 organelle; GO:0043227 membrane-bounded organelle; GO:0043229 intracellular organelle; GO:0043231 intracellular membrane-bounded organelle;		PF07876	Stress responsive A/B Barrel Domain
A2YX67	PEROXIDASE_4 domain-containing protein OS=Oryza sativa subsp. indica OX=39946 GN=OsI_29935 PE=3 SV=1	OsI_29935	1.5559	0.01061	Up	35.616	31.4	7	7	0.735674	0.90775	0.704074	1.36332	1.12423	1.16495	chloroplast	K00434	E1.11.1.11; L-ascorbate peroxidase [EC:1.11.1.11]	map00053 Ascorbate and aldarate metabolism; map00480 Glutathione metabolism; map01100 Metabolic pathways	GO:0000271 polysaccharide biosynthetic process; GO:0001101 response to acid chemical; GO:0005975 carbohydrate metabolic process; GO:0005976 polysaccharide metabolic process; GO:0006073 cellular glucan metabolic process; GO:0006950 response to stress; GO:0006970 response to osmotic stress; GO:0007275 multicellular organism development; GO:0008152 metabolic process; GO:0009058 biosynthetic process;…	GO:0005576 extracellular region; GO:0005622 intracellular; GO:0005623 cell; GO:0005737 cytoplasm; GO:0005794 Golgi apparatus; GO:0012505 endomembrane system; GO:0043226 organelle; GO:0043227 membrane-bounded organelle; GO:0043229 intracellular organelle; GO:0043231 intracellular membrane-bounded organelle; GO:0048046 apoplast;	GO:0005488 binding; GO:0030246 carbohydrate binding; GO:0030247 polysaccharide binding;	PF00141	Peroxidase	S	KOG4742	Predicted chitinase
A0A0P0XR31	Peroxidase (Fragment) OS=Oryza sativa subsp. japonica OX=39947 GN=Os10g0109300 PE=3 SV=1	Os10g0109300	1.6231	0.00985572	Up	35.497	35	7	7	0.766898	0.629892	0.890594	1.17059	1.21832	1.3237	extracellular	K00430	E1.11.1.7; peroxidase [EC:1.11.1.7]	map00940 Phenylpropanoid biosynthesis; map01100 Metabolic pathways; map01110 Biosynthesis of secondary metabolites				PF00141	Peroxidase
A0A0P0XTS2	Os10g0389300 protein (Fragment) OS=Oryza sativa subsp. japonica OX=39947 GN=Os10g0389300 PE=4 SV=1	Os10g0389300	0.4831	5.47516e-05	Down	23.414	31.7	5	5	1.42084	1.31076	1.3141	0.691442	0.631938	0.630926	cytoplasm	K13545	RCCR, ACD2; red chlorophyll catabolite reductase [EC:1.3.7.12]	map00860 Porphyrin and chlorophyll metabolism; map01110 Biosynthesis of secondary metabolites	GO:0002376 immune system process; GO:0002682 regulation of immune system process; GO:0006725 cellular aromatic compound metabolic process; GO:0006778 porphyrin-containing compound metabolic process; GO:0006787 porphyrin-containing compound catabolic process; GO:0006807 nitrogen compound metabolic process; GO:0006950 response to stress; GO:0006952 defense response; GO:0006955 immune response; GO:0…	GO:0005622 intracellular; GO:0005623 cell; GO:0005737 cytoplasm; GO:0005739 mitochondrion; GO:0005829 cytosol; GO:0009507 chloroplast; GO:0009526 plastid envelope; GO:0009532 plastid stroma; GO:0009534 chloroplast thylakoid; GO:0009535 chloroplast thylakoid membrane; GO:0009536 plastid; GO:0009570 chloroplast stroma; GO:0009579 thylakoid; GO:0009941 chloroplast envelope; GO:0016020 membrane; GO:0…	GO:0003824 catalytic activity; GO:0016491 oxidoreductase activity; GO:0016627 oxidoreductase activity, acting on the CH-CH group of donors; GO:0016636 oxidoreductase activity, acting on the CH-CH group of donors, iron-sulfur protein as acceptor; GO:0051743 red chlorophyll catabolite reductase activity;
A0A0P0XW86	Os10g0492101 protein OS=Oryza sativa subsp. japonica OX=39947 GN=Os10g0492101 PE=4 SV=1	Os10g0492101	0.6578	0.0108937	Down	17.249	55.4	5	4	1.09892	1.27283	1.24759	0.671385	0.82788	0.881401	chloroplast				GO:0006605 protein targeting; GO:0006810 transport; GO:0006886 intracellular protein transport; GO:0006996 organelle organization; GO:0008104 protein localization; GO:0009657 plastid organization; GO:0009658 chloroplast organization; GO:0009987 cellular process; GO:0015031 protein transport; GO:0015833 peptide transport; GO:0016043 cellular component organization; GO:0017038 protein import; GO:00…	GO:0005622 intracellular; GO:0005623 cell; GO:0005737 cytoplasm; GO:0009507 chloroplast; GO:0009526 plastid envelope; GO:0009528 plastid inner membrane; GO:0009536 plastid; GO:0009706 chloroplast inner membrane; GO:0009941 chloroplast envelope; GO:0016020 membrane; GO:0019866 organelle inner membrane; GO:0031090 organelle membrane; GO:0031897 Tic complex; GO:0031967 organelle envelope; GO:0031969…
A0A0P0XWP1	Os10g0539900 protein (Fragment) OS=Oryza sativa subsp. japonica OX=39947 GN=Os10g0539900 PE=3 SV=1	Os10g0539900	1.8345	0.00181366	Up	73.304	26.7	11	11	0.604379	0.743639	0.768742	1.21737	1.37429	1.29158	plasma membrane				GO:0006810 transport; GO:0006811 ion transport; GO:0006812 cation transport; GO:0008643 carbohydrate transport; GO:0008645 hexose transmembrane transport; GO:0009605 response to external stimulus; GO:0009607 response to biotic stimulus; GO:0009624 response to nematode; GO:0015672 monovalent inorganic cation transport; GO:0015749 monosaccharide transmembrane transport; GO:0034219 carbohydrate tran…	GO:0000325 plant-type vacuole; GO:0005622 intracellular; GO:0005623 cell; GO:0005737 cytoplasm; GO:0005773 vacuole; GO:0005774 vacuolar membrane; GO:0005794 Golgi apparatus; GO:0009705 plant-type vacuole membrane; GO:0012505 endomembrane system; GO:0016020 membrane; GO:0031090 organelle membrane; GO:0043226 organelle; GO:0043227 membrane-bounded organelle; GO:0043229 intracellular organelle; GO:0…	GO:0005215 transporter activity; GO:0005351 carbohydrate:proton symporter activity; GO:0005355 glucose transmembrane transporter activity; GO:0005402 carbohydrate:cation symporter activity; GO:0008324 cation transmembrane transporter activity; GO:0015075 ion transmembrane transporter activity; GO:0015077 monovalent inorganic cation transmembrane transporter activity; GO:0015078 proton transmembra…			U	KOG0254	Predicted transporter (major facilitator superfamily)
A0A0P0Y3G3	Os11g0544800 protein (Fragment) OS=Oryza sativa subsp. japonica OX=39947 GN=Os11g0544800 PE=3 SV=1	Os11g0544800	0.6183	0.0024444	Down	61.048	12.7	5	5	1.20703	1.25358	1.24699	0.870358	0.686611	0.735432	chloroplast	K02434	gatB, PET112; aspartyl-tRNA(Asn)/glutamyl-tRNA(Gln) amidotransferase subunit B [EC:6.3.5.6 6.3.5.7]	map00970 Aminoacyl-tRNA biosynthesis; map01100 Metabolic pathways	GO:0006082 organic acid metabolic process; GO:0006139 nucleobase-containing compound metabolic process; GO:0006399 tRNA metabolic process; GO:0006520 cellular amino acid metabolic process; GO:0006725 cellular aromatic compound metabolic process; GO:0006807 nitrogen compound metabolic process; GO:0008152 metabolic process; GO:0009987 cellular process; GO:0016070 RNA metabolic process; GO:0019752 c…	GO:0005622 intracellular; GO:0005623 cell; GO:0005737 cytoplasm; GO:0009507 chloroplast; GO:0009532 plastid stroma; GO:0009536 plastid; GO:0009570 chloroplast stroma; GO:0043226 organelle; GO:0043227 membrane-bounded organelle; GO:0043229 intracellular organelle; GO:0043231 intracellular membrane-bounded organelle;	GO:0003824 catalytic activity; GO:0016874 ligase activity; GO:0016879 ligase activity, forming carbon-nitrogen bonds; GO:0016884 carbon-nitrogen ligase activity, with glutamine as amido-N-donor; GO:0050567 glutaminyl-tRNA synthase (glutamine-hydrolyzing) activity; GO:0140098 catalytic activity, acting on RNA; GO:0140101 catalytic activity, acting on a tRNA;	PF02934; PF02637	GatB/GatE catalytic domain; GatB domain	J	KOG2438	Glutamyl-tRNA amidotransferase subunit B
A0A0P0Y7F4	Dirigent protein (Fragment) OS=Oryza sativa subsp. japonica OX=39947 GN=Os12g0174700 PE=3 SV=1	Os12g0174700	0.4484	0.000193428	Down	16.165	25.7	3	3	1.42579	1.2535	1.46311	0.573503	0.638245	0.645852	cytoplasm
A0MLU6	Eukaryotic translation initiation factor 3 subunit E OS=Oryza sativa subsp. indica OX=39946 GN=OsI_25391 PE=3 SV=1	OsI_25391	0.52	0.00348737	Down	51.322	18.5	5	5	1.17794	1.38525	1.14965	0.656749	0.63041		cytoplasm	K03250	EIF3E, INT6; translation initiation factor 3 subunit E	map03013 RNA transport	GO:0000003 reproduction; GO:0003006 developmental process involved in reproduction; GO:0006139 nucleobase-containing compound metabolic process; GO:0006351 transcription, DNA-templated; GO:0006352 DNA-templated transcription, initiation; GO:0006412 translation; GO:0006413 translational initiation; GO:0006417 regulation of translation; GO:0006518 peptide metabolic process; GO:0006725 cellular arom…	GO:0000502 proteasome complex; GO:0005622 intracellular; GO:0005623 cell; GO:0005634 nucleus; GO:0005737 cytoplasm; GO:0005829 cytosol; GO:0005852 eukaryotic translation initiation factor 3 complex; GO:0005886 plasma membrane; GO:0016020 membrane; GO:0031597 cytosolic proteasome complex; GO:0032991 protein-containing complex; GO:0043226 organelle; GO:0043227 membrane-bounded organelle; GO:0043229…	GO:0003676 nucleic acid binding; GO:0003723 RNA binding; GO:0003729 mRNA binding; GO:0003743 translation initiation factor activity; GO:0005488 binding; GO:0008135 translation factor activity, RNA binding; GO:0030371 translation repressor activity; GO:0045182 translation regulator activity; GO:0097159 organic cyclic compound binding; GO:1901363 heterocyclic compound binding;	PF09440; PF01399	eIF3 subunit 6 N terminal domain; PCI domain	J	KOG2758	Translation initiation factor 3, subunit e (eIF-3e)
A2WK45	Putative Bowman Birk trypsin inhibitor(predicted) OS=Oryza sativa subsp. indica OX=39946 GN=OsI_00194 PE=3 SV=1	OsI_00194	0.1188	0.00414068	Down	20.575	35.3	4	4	0.830585	2.3103	2.22198	0.24812	0.183253	0.20576	extracellular							PF00228	Bowman-Birk serine protease inhibitor family
A2WK53	BOWMAN_BIRK domain-containing protein OS=Oryza sativa subsp. indica OX=39946 GN=OsI_00202 PE=3 SV=1	OsI_00202	0.4173	0.00016444	Down	19.671	29.8	5	5	1.51981	1.38794	1.32551	0.607455	0.532852	0.626438	extracellular							PF00228	Bowman-Birk serine protease inhibitor family
Q9FU86	Os01g0142800 protein OS=Oryza sativa subsp. japonica OX=39947 GN=Os01g0142800 PE=2 SV=1	Os01g0142800	1.9294	0.0305167	Up	63.097	6.2	3	2	0.70881	0.693748	0.645637	0.902035	1.32607	1.7237	plasma membrane	K14638	SLC15A3_4, PHT; solute carrier family 15 (peptide/histidine transporter), member 3/4		GO:0000003 reproduction; GO:0000902 cell morphogenesis; GO:0000904 cell morphogenesis involved in differentiation; GO:0003006 developmental process involved in reproduction; GO:0006807 nitrogen compound metabolic process; GO:0006810 transport; GO:0006857 oligopeptide transport; GO:0008152 metabolic process; GO:0009653 anatomical structure morphogenesis; GO:0009826 unidimensional cell growth; GO:0…	GO:0005623 cell; GO:0005886 plasma membrane; GO:0005911 cell-cell junction; GO:0009506 plasmodesma; GO:0016020 membrane; GO:0030054 cell junction; GO:0055044 symplast; GO:0071944 cell periphery;	GO:0005215 transporter activity; GO:0022857 transmembrane transporter activity; GO:0035673 oligopeptide transmembrane transporter activity; GO:0042887 amide transmembrane transporter activity; GO:0042937 tripeptide transmembrane transporter activity; GO:1904680 peptide transmembrane transporter activity;			E	KOG1237	H+/oligopeptide symporter
Q9FU80	Os01g0143300 protein OS=Oryza sativa subsp. japonica OX=39947 GN=Os01g0143300 PE=4 SV=1	Os01g0143300	0.5899	0.00172859	Down	29.436	17.4	4	4	1.28129	1.13094	1.3617	0.691012	0.805345	0.729717	chloroplast	K15414	C1QBP; complement component 1 Q subcomponent-binding protein, mitochondrial			GO:0005622 intracellular; GO:0005623 cell; GO:0005737 cytoplasm; GO:0005739 mitochondrion; GO:0043226 organelle; GO:0043227 membrane-bounded organelle; GO:0043229 intracellular organelle; GO:0043231 intracellular membrane-bounded organelle;		PF02330	Mitochondrial glycoprotein	C	KOG2536	MAM33, mitochondrial matrix glycoprotein
A2WKS3	Histone H2B.10 OS=Oryza sativa subsp. indica OX=39946 GN=H2B.10 PE=3 SV=1	H2B.10	1.6451	0.0182037	Up	16.532	49	8	0	0.832522	0.744022	0.691789	1.46976	0.992718	1.26919	nucleus	K11252	H2B; histone H2B					PF00125	Core histone H2A/H2B/H3/H4	B	KOG1744	Histone H2B
A2WKY8	Pyruvate decarboxylase 1(predicted) OS=Oryza sativa subsp. indica OX=39946 GN=OsI_00500 PE=3 SV=1	OsI_00500	0.5676	0.00289539	Down	64.176	27.3	10	7	1.42599	1.09157	1.30998	0.776233	0.700526	0.695694	cytoplasm	K01568	PDC, pdc; pyruvate decarboxylase [EC:4.1.1.1]	map00010 Glycolysis / Gluconeogenesis; map01100 Metabolic pathways; map01110 Biosynthesis of secondary metabolites				PF02776; PF00205; PF02775	Thiamine pyrophosphate enzyme, N-terminal TPP binding domain; Thiamine pyrophosphate enzyme, central domain; Thiamine pyrophosphate enzyme, C-terminal TPP binding domain	EH	KOG1184	Thiamine pyrophosphate-requiring enzyme
Q5VQG6	Os01g0169900 protein OS=Oryza sativa subsp. japonica OX=39947 GN=Os01g0169900 PE=2 SV=1	Os01g0169900	1.6134	0.000535614	Up	61.289	8.6	4	4	0.813019	0.78051	0.702311	1.1991	1.22731	1.27775	nucleus	K16903	TAA1; L-tryptophan---pyruvate aminotransferase [EC:2.6.1.99]	map00380 Tryptophan metabolism; map01100 Metabolic pathways				PF07223	Protein of unknown function (DUF1421)
Q8LRI2	Os01g0208400 protein OS=Oryza sativa subsp. japonica OX=39947 GN=Os01g0208400 PE=2 SV=1	Os01g0208400	1.7125	0.0161949	Up	66.638	14.3	7	7	0.924736	0.704002	0.583273	1.35774	1.21059	1.21966	chloroplast
Q0JPA6	Salt stress root protein RS1 OS=Oryza sativa subsp. japonica OX=39947 GN=Os01g0233000 PE=2 SV=1	Os01g0233000	3.323	2.38456e-06	Up	21.801	78.4	18	18	0.440968	0.487287	0.459657	1.51429	1.53805	1.55975	chloroplast				GO:0000226 microtubule cytoskeleton organization; GO:0001101 response to acid chemical; GO:0001558 regulation of cell growth; GO:0002237 response to molecule of bacterial origin; GO:0006464 cellular protein modification process; GO:0006497 protein lipidation; GO:0006498 N-terminal protein lipidation; GO:0006499 N-terminal protein myristoylation; GO:0006807 nitrogen compound metabolic process; GO:…	GO:0005622 intracellular; GO:0005623 cell; GO:0005737 cytoplasm; GO:0005773 vacuole; GO:0005856 cytoskeleton; GO:0005874 microtubule; GO:0005881 cytoplasmic microtubule; GO:0005886 plasma membrane; GO:0005911 cell-cell junction; GO:0009506 plasmodesma; GO:0009507 chloroplast; GO:0009536 plastid; GO:0015630 microtubule cytoskeleton; GO:0016020 membrane; GO:0030054 cell junction; GO:0031224 intrins…	GO:0005488 binding; GO:0005507 copper ion binding; GO:0005509 calcium ion binding; GO:0005515 protein binding; GO:0005516 calmodulin binding; GO:0005543 phospholipid binding; GO:0005546 phosphatidylinositol-4,5-bisphosphate binding; GO:0005547 phosphatidylinositol-3,4,5-trisphosphate binding; GO:0008017 microtubule binding; GO:0008092 cytoskeletal protein binding; GO:0008289 lipid binding; GO:001…
A2WMZ2	Protein TPR1(predicted) OS=Oryza sativa subsp. indica OX=39946 GN=OsI_01216 PE=4 SV=1	OsI_01216	1.5631	0.000408171	Up	124.01	43.1	29	25	0.760439	0.836613	0.743905	1.17331	1.23081	1.25492	chloroplast									S	KOG0266	WD40 repeat-containing protein
Q9FP25	Os01g0303000 protein OS=Oryza sativa subsp. japonica OX=39947 GN=P0035H10.18 PE=2 SV=1	P0035H10.18	0.568	0.000355463	Down	12.833	55.6	7	6	1.30789	1.33298	1.18569	0.772249	0.685637	0.715547	chloroplast
Q942L2	Protein disulfide isomerase-like 2-2 OS=Oryza sativa subsp. japonica OX=39947 GN=PDIL2-2 PE=2 SV=1	PDIL2-2	0.5869	0.026831	Down	40.74	33.2	12	6	1.02197	1.64378	1.11524	0.691595	0.766839	0.760571	chloroplast	K09584	PDIA6, TXNDC7; protein disulfide-isomerase A6 [EC:5.3.4.1]	map04141 Protein processing in endoplasmic reticulum	GO:0000003 reproduction; GO:0003006 developmental process involved in reproduction; GO:0006457 protein folding; GO:0006950 response to stress; GO:0007275 multicellular organism development; GO:0009553 embryo sac development; GO:0009566 fertilization; GO:0009567 double fertilization forming a zygote and endosperm; GO:0009790 embryo development; GO:0009791 post-embryonic development; GO:0009793 emb…	GO:0005618 cell wall; GO:0005622 intracellular; GO:0005623 cell; GO:0005737 cytoplasm; GO:0005773 vacuole; GO:0005774 vacuolar membrane; GO:0005783 endoplasmic reticulum; GO:0009505 plant-type cell wall; GO:0012505 endomembrane system; GO:0016020 membrane; GO:0030312 external encapsulating structure; GO:0031090 organelle membrane; GO:0043226 organelle; GO:0043227 membrane-bounded organelle; GO:00…	GO:0003756 protein disulfide isomerase activity; GO:0003824 catalytic activity; GO:0016853 isomerase activity; GO:0016860 intramolecular oxidoreductase activity; GO:0016864 intramolecular oxidoreductase activity, transposing S-S bonds; GO:0140096 catalytic activity, acting on a protein;	PF00085; PF07749	Thioredoxin; Endoplasmic reticulum protein ERp29, C-terminal domain	O	KOG0191	Thioredoxin/protein disulfide isomerase
Q94DK6	Os01g0357900 protein OS=Oryza sativa subsp. japonica OX=39947 GN=Os01g0357900 PE=2 SV=1	Os01g0357900	1.5367	0.000751801	Up	11.642	29.1	6	3	0.816159	0.77275	0.776338	1.26892	1.25522	1.11061	extracellular
A2WT25	Carbonic anhydrase OS=Oryza sativa subsp. indica OX=39946 GN=OsI_03015 PE=3 SV=1	OsI_03015	0.6214	0.000413287	Down	29.204	59.3	17	17	1.30257	1.17623	1.22173	0.718016	0.785673	0.795783	chloroplast	K01673	cynT, can; carbonic anhydrase [EC:4.2.1.1]	map00910 Nitrogen metabolism; map01100 Metabolic pathways	GO:0002376 immune system process; GO:0006950 response to stress; GO:0006952 defense response; GO:0006955 immune response; GO:0008152 metabolic process; GO:0009266 response to temperature stimulus; GO:0009409 response to cold; GO:0009605 response to external stimulus; GO:0009607 response to biotic stimulus; GO:0009617 response to bacterium; GO:0009620 response to fungus; GO:0009628 response to abi…	GO:0005576 extracellular region; GO:0005622 intracellular; GO:0005623 cell; GO:0005737 cytoplasm; GO:0005829 cytosol; GO:0005886 plasma membrane; GO:0009507 chloroplast; GO:0009526 plastid envelope; GO:0009532 plastid stroma; GO:0009534 chloroplast thylakoid; GO:0009535 chloroplast thylakoid membrane; GO:0009536 plastid; GO:0009570 chloroplast stroma; GO:0009579 thylakoid; GO:0009941 chloroplast …	GO:0003824 catalytic activity; GO:0004089 carbonate dehydratase activity; GO:0016829 lyase activity; GO:0016835 carbon-oxygen lyase activity; GO:0016836 hydro-lyase activity;	PF00484	Carbonic anhydrase	P	KOG1578	Predicted carbonic anhydrase involved in protection against oxidative damage
A2WTU1	Glutamine amidotransferase type-2 domain-containing protein OS=Oryza sativa subsp. indica OX=39946 GN=OsI_03285 PE=4 SV=1	OsI_03285	1.8512	0.000546344	Up	235.71	8.6	12	12	0.724238	0.718816	0.66133	1.1706	1.40476	1.32026	chloroplast,mitochondria	K00264	GLT1; glutamate synthase (NADH) [EC:1.4.1.14]	map00250 Alanine, aspartate and glutamate metabolism; map00910 Nitrogen metabolism; map01100 Metabolic pathways; map01110 Biosynthesis of secondary metabolites; map01230 Biosynthesis of amino acids	GO:0006082 organic acid metabolic process; GO:0006520 cellular amino acid metabolic process; GO:0006536 glutamate metabolic process; GO:0006537 glutamate biosynthetic process; GO:0006541 glutamine metabolic process; GO:0006807 nitrogen compound metabolic process; GO:0008152 metabolic process; GO:0008652 cellular amino acid biosynthetic process; GO:0009058 biosynthetic process; GO:0009064 glutamin…	GO:0005622 intracellular; GO:0005623 cell; GO:0005737 cytoplasm; GO:0009507 chloroplast; GO:0009532 plastid stroma; GO:0009536 plastid; GO:0009570 chloroplast stroma; GO:0043226 organelle; GO:0043227 membrane-bounded organelle; GO:0043229 intracellular organelle; GO:0043231 intracellular membrane-bounded organelle;	GO:0003824 catalytic activity; GO:0015930 glutamate synthase activity; GO:0016040 glutamate synthase (NADH) activity; GO:0016491 oxidoreductase activity; GO:0016638 oxidoreductase activity, acting on the CH-NH2 group of donors; GO:0016639 oxidoreductase activity, acting on the CH-NH2 group of donors, NAD or NADP as acceptor; GO:0045181 glutamate synthase activity, NAD(P)H as acceptor;	PF00310; PF04898; PF01645; PF07992	Glutamine amidotransferases class-II; Glutamate synthase central domain; Conserved region in glutamate synthase; Pyridine nucleotide-disulphide oxidoreductase	E	KOG0399	Glutamate synthase
Q8W0E6	Chlorophyll a-b binding protein, chloroplastic OS=Oryza sativa subsp. japonica OX=39947 GN=Os01g0720500 PE=2 SV=1	Os01g0720500	1.5673	5.04831e-05	Up	27.902	50.9	8	3	0.768306	0.81299	0.755815	1.19613	1.23367	1.23309	chloroplast	K08912	LHCB1; light-harvesting complex II chlorophyll a/b binding protein 1	map00196 Photosynthesis - antenna proteins; map01100 Metabolic pathways
A2WWV4	Triosephosphate isomerase(predicted) OS=Oryza sativa subsp. indica OX=39946 GN=OsI_04384 PE=3 SV=1	OsI_04384	0.6181	0.000916415	Down	27.204	64.7	11	10	1.22549	1.35735	1.12526	0.766807	0.765636	0.75945	cytoplasm	K01803	TPI, tpiA; triosephosphate isomerase (TIM) [EC:5.3.1.1]	map00010 Glycolysis / Gluconeogenesis; map00051 Fructose and mannose metabolism; map00562 Inositol phosphate metabolism; map00710 Carbon fixation in photosynthetic organisms; map01100 Metabolic pathways; map01110 Biosynthesis of secondary metabolites; map01200 Carbon metabolism; map01230 Biosynthesis of amino acids	GO:0005975 carbohydrate metabolic process; GO:0005996 monosaccharide metabolic process; GO:0006006 glucose metabolic process; GO:0006066 alcohol metabolic process; GO:0006071 glycerol metabolic process; GO:0006081 cellular aldehyde metabolic process; GO:0006082 organic acid metabolic process; GO:0006090 pyruvate metabolic process; GO:0006091 generation of precursor metabolites and energy; GO:0006…	GO:0005576 extracellular region; GO:0005618 cell wall; GO:0005622 intracellular; GO:0005623 cell; GO:0005737 cytoplasm; GO:0005739 mitochondrion; GO:0005773 vacuole; GO:0005774 vacuolar membrane; GO:0005829 cytosol; GO:0005886 plasma membrane; GO:0005911 cell-cell junction; GO:0009506 plasmodesma; GO:0009507 chloroplast; GO:0009532 plastid stroma; GO:0009536 plastid; GO:0009570 chloroplast stroma…	GO:0003824 catalytic activity; GO:0004807 triose-phosphate isomerase activity; GO:0005488 binding; GO:0005507 copper ion binding; GO:0016853 isomerase activity; GO:0016860 intramolecular oxidoreductase activity; GO:0016861 intramolecular oxidoreductase activity, interconverting aldoses and ketoses; GO:0043167 ion binding; GO:0043169 cation binding; GO:0046872 metal ion binding; GO:0046914 transit…	PF00121	Triosephosphate isomerase	G	KOG1643	Triosephosphate isomerase
Q8RYZ1	Os01g0874700 protein OS=Oryza sativa subsp. japonica OX=39947 GN=P0648C09.9 PE=2 SV=1	P0648C09.9	1.6731	0.00211162	Up	66.457	34.7	15	10	0.669433	0.78427	0.790851	1.29968	1.13358	1.32218	nucleus				GO:0000003 reproduction; GO:0000902 cell morphogenesis; GO:0000904 cell morphogenesis involved in differentiation; GO:0003006 developmental process involved in reproduction; GO:0009653 anatomical structure morphogenesis; GO:0009826 unidimensional cell growth; GO:0009856 pollination; GO:0009860 pollen tube growth; GO:0009932 cell tip growth; GO:0009987 cellular process; GO:0016043 cellular compone…	GO:0005576 extracellular region; GO:0005622 intracellular; GO:0005623 cell; GO:0005737 cytoplasm; GO:0005773 vacuole; GO:0005794 Golgi apparatus; GO:0005886 plasma membrane; GO:0005911 cell-cell junction; GO:0009506 plasmodesma; GO:0009507 chloroplast; GO:0009536 plastid; GO:0012505 endomembrane system; GO:0016020 membrane; GO:0030054 cell junction; GO:0043226 organelle; GO:0043227 membrane-bound…	GO:0002020 protease binding; GO:0005488 binding; GO:0005515 protein binding; GO:0019899 enzyme binding;	PF03765; PF00650	CRAL/TRIO, N-terminal domain; CRAL/TRIO domain	I	KOG1471	Phosphatidylinositol transfer protein SEC14 and related proteins
Q8RZW7	Os01g0916400 protein OS=Oryza sativa subsp. japonica OX=39947 GN=SBP PE=2 SV=1	SBP	0.5981	8.92933e-05	Down	53.135	54.1	15	15	1.2378	1.30127	1.21538	0.738959	0.784683	0.721909	cytoplasm	K17285	SELENBP1; methanethiol oxidase [EC:1.8.3.4]	map00920 Sulfur metabolism; map01100 Metabolic pathways	GO:0000103 sulfate assimilation; GO:0000302 response to reactive oxygen species; GO:0000741 karyogamy; GO:0006790 sulfur compound metabolic process; GO:0006950 response to stress; GO:0006979 response to oxidative stress; GO:0006996 organelle organization; GO:0006997 nucleus organization; GO:0007275 multicellular organism development; GO:0008152 metabolic process; GO:0009553 embryo sac development…	GO:0005622 intracellular; GO:0005623 cell; GO:0005737 cytoplasm; GO:0005829 cytosol; GO:0005911 cell-cell junction; GO:0009506 plasmodesma; GO:0030054 cell junction; GO:0055044 symplast;				P	KOG0918	Selenium-binding protein
Q942Z3	Os01g0934100 protein OS=Oryza sativa subsp. japonica OX=39947 GN=Os01g0934100 PE=2 SV=1	Os01g0934100	3.1871	0.00332015	Up	36.238	19.6	4	4	0.440806	0.424143		1.67267	1.20444	1.25794	mitochondria				GO:0006605 protein targeting; GO:0006623 protein targeting to vacuole; GO:0006810 transport; GO:0006886 intracellular protein transport; GO:0007034 vacuolar transport; GO:0008104 protein localization; GO:0015031 protein transport; GO:0015833 peptide transport; GO:0033036 macromolecule localization; GO:0033365 protein localization to organelle; GO:0034613 cellular protein localization; GO:0042886 …	GO:0000322 storage vacuole; GO:0000325 plant-type vacuole; GO:0000326 protein storage vacuole; GO:0005622 intracellular; GO:0005623 cell; GO:0005737 cytoplasm; GO:0005773 vacuole; GO:0005783 endoplasmic reticulum; GO:0005886 plasma membrane; GO:0012505 endomembrane system; GO:0016020 membrane; GO:0043226 organelle; GO:0043227 membrane-bounded organelle; GO:0043229 intracellular organelle; GO:0043…		PF00168	C2 domain
Q5JKK9	Os01g0940700 protein OS=Oryza sativa subsp. japonica OX=39947 GN=Os01g0940700 PE=3 SV=1	Os01g0940700	0.5283	0.00388685	Down	28.203	12.9	2	2	1.37743	1.26935	1.27906	0.557226	0.787178	0.72975	extracellular				GO:0002215 defense response to nematode; GO:0002376 immune system process; GO:0006950 response to stress; GO:0006952 defense response; GO:0006955 immune response; GO:0006970 response to osmotic stress; GO:0009605 response to external stimulus; GO:0009607 response to biotic stimulus; GO:0009617 response to bacterium; GO:0009620 response to fungus; GO:0009628 response to abiotic stimulus; GO:000965…	GO:0005576 extracellular region; GO:0005618 cell wall; GO:0005622 intracellular; GO:0005623 cell; GO:0005737 cytoplasm; GO:0005773 vacuole; GO:0005774 vacuolar membrane; GO:0005886 plasma membrane; GO:0016020 membrane; GO:0030312 external encapsulating structure; GO:0031090 organelle membrane; GO:0031224 intrinsic component of membrane; GO:0031225 anchored component of membrane; GO:0031226 intrin…	GO:0003824 catalytic activity; GO:0004553 hydrolase activity, hydrolyzing O-glycosyl compounds; GO:0005488 binding; GO:0008810 cellulase activity; GO:0016787 hydrolase activity; GO:0016798 hydrolase activity, acting on glycosyl bonds; GO:0030246 carbohydrate binding; GO:0030247 polysaccharide binding;	PF00332	Glycosyl hydrolases family 17
Q8S9R1	Os01g0940800 protein OS=Oryza sativa subsp. japonica OX=39947 GN=Os01g0940800 PE=2 SV=1	Os01g0940800	0.5266	8.80801e-05	Down	34.798	13.3	3	3	1.35682	1.36157	1.21202	0.70053	0.674621	0.694437	extracellular							PF00332	Glycosyl hydrolases family 17
A2WYY7	Endo-1,3-beta-glucanase(predicted) OS=Oryza sativa subsp. indica OX=39946 GN=OsI_05153 PE=3 SV=1	OsI_05153	0.5152	0.0239588	Down	35.71	30.8	8	1	1.11771	1.18381	1.65832	0.506292	0.815448	0.718416	chloroplast				GO:0002215 defense response to nematode; GO:0002376 immune system process; GO:0006950 response to stress; GO:0006952 defense response; GO:0006955 immune response; GO:0006970 response to osmotic stress; GO:0009605 response to external stimulus; GO:0009607 response to biotic stimulus; GO:0009617 response to bacterium; GO:0009620 response to fungus; GO:0009628 response to abiotic stimulus; GO:000965…	GO:0005576 extracellular region; GO:0005618 cell wall; GO:0005622 intracellular; GO:0005623 cell; GO:0005737 cytoplasm; GO:0005773 vacuole; GO:0005774 vacuolar membrane; GO:0005886 plasma membrane; GO:0016020 membrane; GO:0030312 external encapsulating structure; GO:0031090 organelle membrane; GO:0031224 intrinsic component of membrane; GO:0031225 anchored component of membrane; GO:0031226 intrin…	GO:0003824 catalytic activity; GO:0004553 hydrolase activity, hydrolyzing O-glycosyl compounds; GO:0005488 binding; GO:0008810 cellulase activity; GO:0016787 hydrolase activity; GO:0016798 hydrolase activity, acting on glycosyl bonds; GO:0030246 carbohydrate binding; GO:0030247 polysaccharide binding;	PF00332	Glycosyl hydrolases family 17
Q5JMS4	Peroxidase OS=Oryza sativa subsp. japonica OX=39947 GN=Os01g0962700 PE=2 SV=1	Os01g0962700	1.807	4.3126e-06	Up	39.638	51.5	14	12	0.729328	0.698895	0.709255	1.28106	1.31675	1.26471	chloroplast	K00430	E1.11.1.7; peroxidase [EC:1.11.1.7]	map00940 Phenylpropanoid biosynthesis; map01100 Metabolic pathways; map01110 Biosynthesis of secondary metabolites	GO:0008152 metabolic process; GO:0009636 response to toxic substance; GO:0009664 plant-type cell wall organization; GO:0009987 cellular process; GO:0016043 cellular component organization; GO:0042221 response to chemical; GO:0045229 external encapsulating structure organization; GO:0050896 response to stimulus; GO:0051716 cellular response to stimulus; GO:0055114 oxidation-reduction process; GO:0…	GO:0005618 cell wall; GO:0005622 intracellular; GO:0005623 cell; GO:0005737 cytoplasm; GO:0005773 vacuole; GO:0005911 cell-cell junction; GO:0009505 plant-type cell wall; GO:0009506 plasmodesma; GO:0016020 membrane; GO:0030054 cell junction; GO:0030312 external encapsulating structure; GO:0043226 organelle; GO:0043227 membrane-bounded organelle; GO:0043229 intracellular organelle; GO:0043231 intr…	GO:0003824 catalytic activity; GO:0004601 peroxidase activity; GO:0016209 antioxidant activity; GO:0016491 oxidoreductase activity; GO:0016684 oxidoreductase activity, acting on peroxide as acceptor;	PF00141	Peroxidase
Q94DM2	Peroxidase OS=Oryza sativa subsp. japonica OX=39947 GN=prx22 PE=2 SV=1	prx22	10.8948	0.000475523	Up	38.047	45.5	12	11	0.241362	0.113361	0.149698	1.57012	1.93819	1.98727	vacuolar membrane	K00430	E1.11.1.7; peroxidase [EC:1.11.1.7]	map00940 Phenylpropanoid biosynthesis; map01100 Metabolic pathways; map01110 Biosynthesis of secondary metabolites	GO:0008152 metabolic process; GO:0009636 response to toxic substance; GO:0009664 plant-type cell wall organization; GO:0009987 cellular process; GO:0016043 cellular component organization; GO:0042221 response to chemical; GO:0045229 external encapsulating structure organization; GO:0050896 response to stimulus; GO:0051716 cellular response to stimulus; GO:0055114 oxidation-reduction process; GO:0…	GO:0005618 cell wall; GO:0005622 intracellular; GO:0005623 cell; GO:0005737 cytoplasm; GO:0005773 vacuole; GO:0005911 cell-cell junction; GO:0009505 plant-type cell wall; GO:0009506 plasmodesma; GO:0016020 membrane; GO:0030054 cell junction; GO:0030312 external encapsulating structure; GO:0043226 organelle; GO:0043227 membrane-bounded organelle; GO:0043229 intracellular organelle; GO:0043231 intr…	GO:0003824 catalytic activity; GO:0004601 peroxidase activity; GO:0016209 antioxidant activity; GO:0016491 oxidoreductase activity; GO:0016684 oxidoreductase activity, acting on peroxide as acceptor;	PF00141	Peroxidase
A2WZV9	DExH-box ATP-dependent RNA helicase DExH12(predicted) OS=Oryza sativa subsp. indica OX=39946 GN=OsI_05501 PE=4 SV=1	OsI_05501	0.5672	0.00451259	Down	246.62	8.7	13	13	1.27286	1.42231	1.13333	0.833945	0.662661	0.674895	cytoplasm	K12854	SNRNP200, BRR2; pre-mRNA-splicing helicase BRR2 [EC:3.6.4.13]	map03040 Spliceosome	GO:0000245 spliceosomal complex assembly; GO:0000354 cis assembly of pre-catalytic spliceosome; GO:0000375 RNA splicing, via transesterification reactions; GO:0000377 RNA splicing, via transesterification reactions with bulged adenosine as nucleophile; GO:0000398 mRNA splicing, via spliceosome; GO:0006139 nucleobase-containing compound metabolic process; GO:0006396 RNA processing; GO:0006397 mRNA…	GO:0005622 intracellular; GO:0005623 cell; GO:0005634 nucleus; GO:0005654 nucleoplasm; GO:0005681 spliceosomal complex; GO:0005682 U5 snRNP; GO:0005911 cell-cell junction; GO:0009506 plasmodesma; GO:0030054 cell junction; GO:0030532 small nuclear ribonucleoprotein complex; GO:0031974 membrane-enclosed lumen; GO:0031981 nuclear lumen; GO:0032991 protein-containing complex; GO:0043226 organelle; GO…	GO:0003724 RNA helicase activity; GO:0003824 catalytic activity; GO:0004386 helicase activity; GO:0005488 binding; GO:0005515 protein binding; GO:0008186 RNA-dependent ATPase activity; GO:0016462 pyrophosphatase activity; GO:0016787 hydrolase activity; GO:0016817 hydrolase activity, acting on acid anhydrides; GO:0016818 hydrolase activity, acting on acid anhydrides, in phosphorus-containing anhyd…	PF00270	DEAD/DEAH box helicase	A	KOG0951	RNA helicase BRR2, DEAD-box superfamily
Q6Z730	Eukaryotic translation initiation factor 3 subunit J OS=Oryza sativa subsp. japonica OX=39947 GN=Os02g0122300 PE=2 SV=1	Os02g0122300	0.4621	0.00384699	Down	25.789	16	3	3	1.55147	1.26296	1.28927	0.514746	0.622865	0.758693	mitochondria	K03245	EIF3J; translation initiation factor 3 subunit J	map03013 RNA transport						J	KOG4813	Translation initiation factor eIF3, p35 subunit
A2X1T1	Glycosyltransferase(predicted) OS=Oryza sativa subsp. indica OX=39946 GN=OsI_06161 PE=4 SV=1	OsI_06161	0.6449	0.00559156	Down	7.7918	48.1	3	2	1.41239	1.12967	1.10549	0.767265	0.806612	0.778585	cytoplasm				GO:0006725 cellular aromatic compound metabolic process; GO:0008152 metabolic process; GO:0009058 biosynthetic process; GO:0009314 response to radiation; GO:0009411 response to UV; GO:0009416 response to light stimulus; GO:0009628 response to abiotic stimulus; GO:0009698 phenylpropanoid metabolic process; GO:0009718 anthocyanin-containing compound biosynthetic process; GO:0009801 cinnamic acid es…	GO:0005622 intracellular; GO:0005623 cell; GO:0005737 cytoplasm; GO:0043226 organelle; GO:0043227 membrane-bounded organelle; GO:0043229 intracellular organelle; GO:0043231 intracellular membrane-bounded organelle;	GO:0003824 catalytic activity; GO:0008194 UDP-glycosyltransferase activity; GO:0016740 transferase activity; GO:0016757 transferase activity, transferring glycosyl groups; GO:0016758 transferase activity, transferring hexosyl groups; GO:0035251 UDP-glucosyltransferase activity; GO:0046527 glucosyltransferase activity; GO:0050284 sinapate 1-glucosyltransferase activity; GO:0080043 quercetin 3-O-gl…			CG	KOG1192	UDP-glucuronosyl and UDP-glucosyl transferase
A2X208	Outer envelope protein 80, chloroplastic OS=Oryza sativa subsp. indica OX=39946 GN=OEP80 PE=3 SV=1	OEP80	1.567	0.000797897	Up	71.516	33.7	16	16	0.733622	0.835613	0.768132	1.14724	1.27039	1.24501	chloroplast	K07277	SAM50, TOB55, bamA; outer membrane protein insertion porin family		GO:0006996 organelle organization; GO:0009657 plastid organization; GO:0009658 chloroplast organization; GO:0009987 cellular process; GO:0016043 cellular component organization; GO:0071840 cellular component organization or biogenesis;	GO:0005622 intracellular; GO:0005623 cell; GO:0005737 cytoplasm; GO:0005739 mitochondrion; GO:0009507 chloroplast; GO:0009526 plastid envelope; GO:0009536 plastid; GO:0009941 chloroplast envelope; GO:0016020 membrane; GO:0031967 organelle envelope; GO:0031975 envelope; GO:0043226 organelle; GO:0043227 membrane-bounded organelle; GO:0043229 intracellular organelle; GO:0043231 intracellular membran…		PF07244	Surface antigen variable number repeat
A2X5I8	ATP-dependent Clp protease ATP-binding subunit(predicted) OS=Oryza sativa subsp. indica OX=39946 GN=OsI_07468 PE=3 SV=1	OsI_07468	3.0868	7.88795e-06	Up	96.45	43.9	27	26	0.498347	0.492884	0.476918	1.40812	1.58825	1.53548	chloroplast	K03696	clpC; ATP-dependent Clp protease ATP-binding subunit ClpC		GO:0006950 response to stress; GO:0009266 response to temperature stimulus; GO:0009408 response to heat; GO:0009628 response to abiotic stimulus; GO:0009987 cellular process; GO:0016043 cellular component organization; GO:0022607 cellular component assembly; GO:0033554 cellular response to stress; GO:0034214 protein hexamerization; GO:0034605 cellular response to heat; GO:0043933 protein-containi…	GO:0005622 intracellular; GO:0005623 cell; GO:0005737 cytoplasm; GO:0009507 chloroplast; GO:0009526 plastid envelope; GO:0009532 plastid stroma; GO:0009536 plastid; GO:0009570 chloroplast stroma; GO:0009941 chloroplast envelope; GO:0031967 organelle envelope; GO:0031975 envelope; GO:0043226 organelle; GO:0043227 membrane-bounded organelle; GO:0043229 intracellular organelle; GO:0043231 intracellu…	GO:0003824 catalytic activity; GO:0005488 binding; GO:0005515 protein binding; GO:0016462 pyrophosphatase activity; GO:0016787 hydrolase activity; GO:0016817 hydrolase activity, acting on acid anhydrides; GO:0016818 hydrolase activity, acting on acid anhydrides, in phosphorus-containing anhydrides; GO:0016887 ATPase activity; GO:0017111 nucleoside-triphosphatase activity; GO:0042802 identical pro…	PF00004; PF07724; PF10431	ATPase family associated with various cellular activities (AAA); AAA domain (Cdc48 subfamily); C-terminal, D2-small domain, of ClpB protein	O	KOG1051	Chaperone HSP104 and related ATP-dependent Clp proteases
Q6ESY4	Os02g0543000 protein OS=Oryza sativa subsp. japonica OX=39947 GN=Os02g0543000 PE=2 SV=1	Os02g0543000	6.4066	0.000311179	Up	11.677	67.6	5	5		0.208374	0.262883	1.60658	1.42772	1.49444	mitochondria
Q6ZI79	Os02g0556800 protein OS=Oryza sativa subsp. japonica OX=39947 GN=Os02g0556800 PE=2 SV=1	Os02g0556800	1.6308	0.0124241	Up	24.022	32.4	3	3	0.759334		0.691531	1.14349	1.0732	1.33245	chloroplast				GO:0009719 response to endogenous stimulus; GO:0009725 response to hormone; GO:0009735 response to cytokinin; GO:0010033 response to organic substance; GO:0042221 response to chemical; GO:0050896 response to stimulus; GO:0061635 regulation of protein complex stability; GO:0065007 biological regulation; GO:0065008 regulation of biological quality;	GO:0005622 intracellular; GO:0005623 cell; GO:0005737 cytoplasm; GO:0009507 chloroplast; GO:0009534 chloroplast thylakoid; GO:0009535 chloroplast thylakoid membrane; GO:0009536 plastid; GO:0009579 thylakoid; GO:0016020 membrane; GO:0031976 plastid thylakoid; GO:0031984 organelle subcompartment; GO:0034357 photosynthetic membrane; GO:0042651 thylakoid membrane; GO:0043226 organelle; GO:0043227 mem…				S	KOG1075	FOG: Reverse transcriptase
A2X7K6	CN hydrolase domain-containing protein OS=Oryza sativa subsp. indica OX=39946 GN=OsI_08193 PE=4 SV=1	OsI_08193	0.3648	0.0327513	Down	38.777	17.4	4	2	1.68106		1.24969	0.474621	0.594635		cytoplasm	K13035	NIT4; beta-cyano-L-alanine hydratase/nitrilase [EC:3.5.5.4 4.2.1.65]	map00460 Cyanoamino acid metabolism; map01100 Metabolic pathways; map01110 Biosynthesis of secondary metabolites	GO:0006082 organic acid metabolic process; GO:0006725 cellular aromatic compound metabolic process; GO:0006790 sulfur compound metabolic process; GO:0006807 nitrogen compound metabolic process; GO:0006950 response to stress; GO:0007154 cell communication; GO:0008152 metabolic process; GO:0009056 catabolic process; GO:0009058 biosynthetic process; GO:0009267 cellular response to starvation; GO:000…	GO:0005576 extracellular region; GO:0005622 intracellular; GO:0005623 cell; GO:0005737 cytoplasm; GO:0005829 cytosol; GO:0005886 plasma membrane; GO:0005911 cell-cell junction; GO:0009506 plasmodesma; GO:0009507 chloroplast; GO:0009536 plastid; GO:0016020 membrane; GO:0030054 cell junction; GO:0043226 organelle; GO:0043227 membrane-bounded organelle; GO:0043229 intracellular organelle; GO:0043231…	GO:0000257 nitrilase activity; GO:0003824 catalytic activity; GO:0016787 hydrolase activity; GO:0016810 hydrolase activity, acting on carbon-nitrogen (but not peptide) bonds; GO:0016815 hydrolase activity, acting on carbon-nitrogen (but not peptide) bonds, in nitriles; GO:0016829 lyase activity; GO:0016835 carbon-oxygen lyase activity; GO:0016836 hydro-lyase activity; GO:0018822 nitrile hydratase…			E	KOG0805	Carbon-nitrogen hydrolase
Q8S3R7	Os02g0707900 protein OS=Oryza sativa subsp. japonica OX=39947 GN=49D11.15 PE=2 SV=1	49D11.15	0.6048	0.00436982	Down	19.875	10.7	2	2	1.08415	1.20824	1.27093	0.738851		0.697824	chloroplast					GO:0005623 cell; GO:0005886 plasma membrane; GO:0016020 membrane; GO:0071944 cell periphery;	GO:0000166 nucleotide binding; GO:0005488 binding; GO:0008144 drug binding; GO:0016208 AMP binding; GO:0017076 purine nucleotide binding; GO:0030554 adenyl nucleotide binding; GO:0032553 ribonucleotide binding; GO:0032555 purine ribonucleotide binding; GO:0032559 adenyl ribonucleotide binding; GO:0036094 small molecule binding; GO:0043167 ion binding; GO:0043168 anion binding; GO:0043169 cation b…	PF00582	Universal stress protein family
Q0DXV3	Os02g0731600 protein (Fragment) OS=Oryza sativa subsp. japonica OX=39947 GN=Os02g0731600 PE=4 SV=1	Os02g0731600	1.5864	0.0197416	Up	11.771	29.6	2	2	0.966585	0.710174	0.643026	1.23544	1.28717	1.1576	chloroplast							PF14159	Domain of unknown function (DUF4308)
Q6Z695	Os02g0754700 protein OS=Oryza sativa subsp. japonica OX=39947 GN=Os02g0754700 PE=2 SV=1	Os02g0754700	0.5999	0.00661959	Down	55.008	11.1	5	5	1.17627	1.26084	1.31309	0.622026	0.767713	0.860063	chloroplast,mitochondria	K01892	HARS, hisS; histidyl-tRNA synthetase [EC:6.1.1.21]	map00970 Aminoacyl-tRNA biosynthesis	GO:0006082 organic acid metabolic process; GO:0006139 nucleobase-containing compound metabolic process; GO:0006399 tRNA metabolic process; GO:0006412 translation; GO:0006418 tRNA aminoacylation for protein translation; GO:0006427 histidyl-tRNA aminoacylation; GO:0006518 peptide metabolic process; GO:0006520 cellular amino acid metabolic process; GO:0006725 cellular aromatic compound metabolic pro…	GO:0005622 intracellular; GO:0005623 cell; GO:0005737 cytoplasm; GO:0005739 mitochondrion; GO:0009507 chloroplast; GO:0009536 plastid; GO:0043226 organelle; GO:0043227 membrane-bounded organelle; GO:0043229 intracellular organelle; GO:0043231 intracellular membrane-bounded organelle;	GO:0003824 catalytic activity; GO:0004812 aminoacyl-tRNA ligase activity; GO:0004821 histidine-tRNA ligase activity; GO:0016874 ligase activity; GO:0016875 ligase activity, forming carbon-oxygen bonds; GO:0140098 catalytic activity, acting on RNA; GO:0140101 catalytic activity, acting on a tRNA;	PF13393; PF03129	Histidyl-tRNA synthetase; Anticodon binding domain	J	KOG1936	Histidyl-tRNA synthetase
A2X9V8	M16C_associated domain-containing protein OS=Oryza sativa subsp. indica OX=39946 GN=OsI_09029 PE=4 SV=1	OsI_09029	0.6289	1.80224e-05	Down	121.19	58.3	50	50	1.22069	1.2395	1.22321	0.794874	0.776337	0.745386	chloroplast	K06972	PITRM1, PreP, CYM1; presequence protease [EC:3.4.24.-]		GO:0006508 proteolysis; GO:0006807 nitrogen compound metabolic process; GO:0008152 metabolic process; GO:0010035 response to inorganic substance; GO:0010038 response to metal ion; GO:0010467 gene expression; GO:0016485 protein processing; GO:0019538 protein metabolic process; GO:0042221 response to chemical; GO:0043170 macromolecule metabolic process; GO:0044238 primary metabolic process; GO:0046…	GO:0005576 extracellular region; GO:0005622 intracellular; GO:0005623 cell; GO:0005737 cytoplasm; GO:0005739 mitochondrion; GO:0005759 mitochondrial matrix; GO:0009507 chloroplast; GO:0009526 plastid envelope; GO:0009532 plastid stroma; GO:0009536 plastid; GO:0009570 chloroplast stroma; GO:0009941 chloroplast envelope; GO:0031967 organelle envelope; GO:0031974 membrane-enclosed lumen; GO:0031975 …	GO:0003824 catalytic activity; GO:0004175 endopeptidase activity; GO:0004222 metalloendopeptidase activity; GO:0008233 peptidase activity; GO:0008237 metallopeptidase activity; GO:0016787 hydrolase activity; GO:0070011 peptidase activity, acting on L-amino acid peptides; GO:0140096 catalytic activity, acting on a protein;	PF05193	Peptidase M16 inactive domain	O	KOG2019	Metalloendoprotease HMP1 (insulinase superfamily)
A2XAD8	Protein kinase domain-containing protein OS=Oryza sativa subsp. indica OX=39946 GN=OsI_09218 PE=3 SV=1	OsI_09218	1.6152	0.0378514	Up	39.928	23	7	5	0.889657	0.843726	0.560854	1.30763	1.0677	1.33044	chloroplast	K13413	MKK4_5; mitogen-activated protein kinase kinase 4/5 [EC:2.7.12.2]	map04016 MAPK signaling pathway - plant; map04075 Plant hormone signal transduction; map04626 Plant-pathogen interaction	GO:0000003 reproduction; GO:0001932 regulation of protein phosphorylation; GO:0001934 positive regulation of protein phosphorylation; GO:0002376 immune system process; GO:0003006 developmental process involved in reproduction; GO:0006464 cellular protein modification process; GO:0006468 protein phosphorylation; GO:0006521 regulation of cellular amino acid metabolic process; GO:0006793 phosphorus …	GO:0005622 intracellular; GO:0005623 cell; GO:0005634 nucleus; GO:0005737 cytoplasm; GO:0009507 chloroplast; GO:0009532 plastid stroma; GO:0009536 plastid; GO:0009570 chloroplast stroma; GO:0043226 organelle; GO:0043227 membrane-bounded organelle; GO:0043229 intracellular organelle; GO:0043231 intracellular membrane-bounded organelle;	GO:0003824 catalytic activity; GO:0004672 protein kinase activity; GO:0004674 protein serine/threonine kinase activity; GO:0016301 kinase activity; GO:0016740 transferase activity; GO:0016772 transferase activity, transferring phosphorus-containing groups; GO:0016773 phosphotransferase activity, alcohol group as acceptor; GO:0140096 catalytic activity, acting on a protein;	PF00069	Protein kinase domain	T	KOG0581	Mitogen-activated protein kinase kinase (MAP2K)
P17070	Proliferating cell nuclear antigen OS=Oryza sativa subsp. japonica OX=39947 GN=Os02g0805200 PE=1 SV=2	Os02g0805200	1.706	0.0236712	Up	29.271	32.7	6	6	0.81591		0.588965	1.20491	1.26021	1.13001	nucleus	K04802	PCNA; proliferating cell nuclear antigen	map03030 DNA replication; map03410 Base excision repair; map03420 Nucleotide excision repair; map03430 Mismatch repair	GO:0000731 DNA synthesis involved in DNA repair; GO:0006139 nucleobase-containing compound metabolic process; GO:0006259 DNA metabolic process; GO:0006260 DNA replication; GO:0006261 DNA-dependent DNA replication; GO:0006271 DNA strand elongation involved in DNA replication; GO:0006272 leading strand elongation; GO:0006275 regulation of DNA replication; GO:0006281 DNA repair; GO:0006282 regulatio…	GO:0005622 intracellular; GO:0005623 cell; GO:0005634 nucleus; GO:0032991 protein-containing complex; GO:0043226 organelle; GO:0043227 membrane-bounded organelle; GO:0043229 intracellular organelle; GO:0043231 intracellular membrane-bounded organelle; GO:0043626 PCNA complex; GO:0044796 DNA polymerase processivity factor complex;	GO:0003676 nucleic acid binding; GO:0003677 DNA binding; GO:0003682 chromatin binding; GO:0003684 damaged DNA binding; GO:0005488 binding; GO:0030234 enzyme regulator activity; GO:0030337 DNA polymerase processivity factor activity; GO:0097159 organic cyclic compound binding; GO:0098772 molecular function regulator; GO:1901363 heterocyclic compound binding;	PF00705; PF02747	Proliferating cell nuclear antigen, N-terminal domain; Proliferating cell nuclear antigen, C-terminal domain	L	KOG1636	DNA polymerase delta processivity factor (proliferating cell nuclear antigen)
A2XAZ5	PDZ domain-containing protein OS=Oryza sativa subsp. indica OX=39946 GN=OsI_09428 PE=4 SV=1	OsI_09428	1.5743	0.000330116	Up	31.306	62.4	13	13	0.817158	0.740245	0.773352	1.2676	1.15843	1.24322	cytoplasm	K03797	E3.4.21.102, prc, ctpA; carboxyl-terminal processing protease [EC:3.4.21.102]		GO:0006508 proteolysis; GO:0006807 nitrogen compound metabolic process; GO:0008152 metabolic process; GO:0019538 protein metabolic process; GO:0043170 macromolecule metabolic process; GO:0044238 primary metabolic process; GO:0071704 organic substance metabolic process; GO:1901564 organonitrogen compound metabolic process;	GO:0005622 intracellular; GO:0005623 cell; GO:0005737 cytoplasm; GO:0005739 mitochondrion; GO:0009579 thylakoid; GO:0031977 thylakoid lumen; GO:0043226 organelle; GO:0043227 membrane-bounded organelle; GO:0043229 intracellular organelle; GO:0043231 intracellular membrane-bounded organelle;	GO:0003824 catalytic activity; GO:0004175 endopeptidase activity; GO:0008233 peptidase activity; GO:0016787 hydrolase activity; GO:0070011 peptidase activity, acting on L-amino acid peptides; GO:0140096 catalytic activity, acting on a protein;
P50156	Probable aquaporin TIP1-1 OS=Oryza sativa subsp. japonica OX=39947 GN=TIP1-1 PE=2 SV=1	TIP1-1	2.809	0.00286982	Up	25.699	34.4	3	3	0.443838	0.628378	0.502994	1.71473	1.56137	1.1487	vacuolar membrane	K09873	TIP; aquaporin TIP		GO:0006810 transport; GO:0006811 ion transport; GO:0006833 water transport; GO:0034220 ion transmembrane transport; GO:0042044 fluid transport; GO:0051179 localization; GO:0051234 establishment of localization; GO:0055085 transmembrane transport;	GO:0000325 plant-type vacuole; GO:0005622 intracellular; GO:0005623 cell; GO:0005737 cytoplasm; GO:0005773 vacuole; GO:0005774 vacuolar membrane; GO:0005886 plasma membrane; GO:0005887 integral component of plasma membrane; GO:0009705 plant-type vacuole membrane; GO:0016020 membrane; GO:0016021 integral component of membrane; GO:0031090 organelle membrane; GO:0031224 intrinsic component of membra…	GO:0005215 transporter activity; GO:0005372 water transmembrane transporter activity; GO:0015250 water channel activity; GO:0015267 channel activity; GO:0015318 inorganic molecular entity transmembrane transporter activity; GO:0022803 passive transmembrane transporter activity; GO:0022857 transmembrane transporter activity;			G	KOG0223	Aquaporin (major intrinsic protein family)
Q8H6H4	Inorganic phosphate transporter 1-1 OS=Oryza sativa subsp. japonica OX=39947 GN=PHT1-1 PE=2 SV=1	PHT1-1	3.2655	0.000936941	Up	57.457	29.6	10	9	0.543392	0.351312	0.511914	1.537	1.4945	1.56188	cytoplasm	K08176	PHO84; MFS transporter, PHS family, inorganic phosphate transporter			GO:0005623 cell; GO:0005886 plasma membrane; GO:0005887 integral component of plasma membrane; GO:0016020 membrane; GO:0016021 integral component of membrane; GO:0031224 intrinsic component of membrane; GO:0031226 intrinsic component of plasma membrane; GO:0071944 cell periphery;				P	KOG0252	Inorganic phosphate transporter
A2XDG3	Inos-1-P_synth domain-containing protein OS=Oryza sativa subsp. indica OX=39946 GN=OsI_10350 PE=4 SV=1	OsI_10350	1.6191	0.00284158	Up	63.406	19.7	7	7	0.709906	0.841813	0.739151	1.13281	1.21744	1.35888	chloroplast	K01858	INO1, ISYNA1; myo-inositol-1-phosphate synthase [EC:5.5.1.4]	map00562 Inositol phosphate metabolism; map01100 Metabolic pathways	GO:0000003 reproduction; GO:0000302 response to reactive oxygen species; GO:0002252 immune effector process; GO:0002376 immune system process; GO:0003006 developmental process involved in reproduction; GO:0005975 carbohydrate metabolic process; GO:0006020 inositol metabolic process; GO:0006021 inositol biosynthetic process; GO:0006066 alcohol metabolic process; GO:0006575 cellular modified amino …	GO:0005622 intracellular; GO:0005623 cell; GO:0005634 nucleus; GO:0005737 cytoplasm; GO:0043226 organelle; GO:0043227 membrane-bounded organelle; GO:0043229 intracellular organelle; GO:0043231 intracellular membrane-bounded organelle;	GO:0003824 catalytic activity; GO:0004512 inositol-3-phosphate synthase activity; GO:0016853 isomerase activity; GO:0016872 intramolecular lyase activity;			I	KOG0693	Myo-inositol-1-phosphate synthase
Q10QD5	Os03g0200800 protein OS=Oryza sativa subsp. japonica OX=39947 GN=LOC_Os03g10370 PE=2 SV=1	LOC_Os03g10370	1.6713	0.036496	Up	20.709	17.9	2	2	0.768111	0.743603	0.734352	1.20693	0.934528	1.61247	nucleus	K07955	ARL8; ADP-ribosylation factor-like protein 8					PF00025	ADP-ribosylation factor family	U	KOG0075	GTP-binding ADP-ribosylation factor-like protein
Q10PD0	Purple acid phosphatase OS=Oryza sativa subsp. japonica OX=39947 GN=LOC_Os03g13540 PE=2 SV=1	LOC_Os03g13540	0.3927	0.00165587	Down	38.284	15.6	4	4	1.15277	1.53978	1.61572	0.540181	0.635821	0.515728	chloroplast	K14379	ACP5; tartrate-resistant acid phosphatase type 5 [EC:3.1.3.2]	map00740 Riboflavin metabolism; map01100 Metabolic pathways	GO:0000302 response to reactive oxygen species; GO:0006793 phosphorus metabolic process; GO:0006796 phosphate-containing compound metabolic process; GO:0006873 cellular ion homeostasis; GO:0006950 response to stress; GO:0006979 response to oxidative stress; GO:0008152 metabolic process; GO:0009636 response to toxic substance; GO:0009987 cellular process; GO:0010035 response to inorganic substance…	GO:0005622 intracellular; GO:0005623 cell; GO:0005737 cytoplasm; GO:0005773 vacuole; GO:0009986 cell surface; GO:0043226 organelle; GO:0043227 membrane-bounded organelle; GO:0043229 intracellular organelle; GO:0043231 intracellular membrane-bounded organelle;	GO:0003824 catalytic activity; GO:0003993 acid phosphatase activity; GO:0016787 hydrolase activity; GO:0016788 hydrolase activity, acting on ester bonds; GO:0016791 phosphatase activity; GO:0042578 phosphoric ester hydrolase activity;	PF00149	Calcineurin-like phosphoesterase	O	KOG2679	Purple (tartrate-resistant) acid phosphatase
A2XEE9	Senescence domain-containing protein OS=Oryza sativa subsp. indica OX=39946 GN=OsI_10705 PE=4 SV=1	OsI_10705	1.5245	0.00296426	Up	51.283	14.7	6	6	0.890241	0.73313	0.753341	1.21884	1.15037	1.25408	cytoplasm	K19366	SPG20; spartin	map04144 Endocytosis
Q10NX2	Os03g0255500 protein OS=Oryza sativa subsp. japonica OX=39947 GN=LOC_Os03g15050 PE=2 SV=1	LOC_Os03g15050	1.8018	4.3667e-05	Up	73.203	41.9	19	19	0.676196	0.734245	0.731017	1.26551	1.26759	1.32544	cytoplasm	K01610	E4.1.1.49, pckA; phosphoenolpyruvate carboxykinase (ATP) [EC:4.1.1.49]	map00010 Glycolysis / Gluconeogenesis; map00020 Citrate cycle (TCA cycle); map00620 Pyruvate metabolism; map00710 Carbon fixation in photosynthetic organisms; map01100 Metabolic pathways; map01110 Biosynthesis of secondary metabolites; map01200 Carbon metabolism	GO:0002376 immune system process; GO:0005975 carbohydrate metabolic process; GO:0005996 monosaccharide metabolic process; GO:0006006 glucose metabolic process; GO:0006094 gluconeogenesis; GO:0006950 response to stress; GO:0006952 defense response; GO:0006955 immune response; GO:0007154 cell communication; GO:0008152 metabolic process; GO:0009058 biosynthetic process; GO:0009267 cellular response …	GO:0005622 intracellular; GO:0005623 cell; GO:0005634 nucleus; GO:0005730 nucleolus; GO:0005737 cytoplasm; GO:0005829 cytosol; GO:0016020 membrane; GO:0031974 membrane-enclosed lumen; GO:0031981 nuclear lumen; GO:0043226 organelle; GO:0043227 membrane-bounded organelle; GO:0043228 non-membrane-bounded organelle; GO:0043229 intracellular organelle; GO:0043231 intracellular membrane-bounded organel…	GO:0003824 catalytic activity; GO:0004611 phosphoenolpyruvate carboxykinase activity; GO:0004612 phosphoenolpyruvate carboxykinase (ATP) activity; GO:0016829 lyase activity; GO:0016830 carbon-carbon lyase activity; GO:0016831 carboxy-lyase activity;
A2XEZ0	Tropinone reductase, putative, expressed(predicted) OS=Oryza sativa subsp. indica OX=39946 GN=OsI_10905 PE=4 SV=1	OsI_10905	0.5773	0.02723	Down	30.076	21.7	6	5	1.11615	1.67299	1.01484	0.70888	0.757433	0.729709	chloroplast	K08081	TR1; tropinone reductase I [EC:1.1.1.206]	map00960 Tropane, piperidine and pyridine alkaloid biosynthesis; map01100 Metabolic pathways; map01110 Biosynthesis of secondary metabolites				PF13561	Enoyl-(Acyl carrier protein) reductase	Q	KOG0725	Reductases with broad range of substrate specificities
A2XF36	ENTH domain-containing protein OS=Oryza sativa subsp. indica OX=39946 GN=OsI_10952 PE=4 SV=1	OsI_10952	1.8211	7.78302e-05	Up	72.039	13.5	8	8	0.690239	0.729792	0.706777	1.37168	1.27202	1.22948	chloroplast							PF07651	ANTH domain	TU	KOG0251	Clathrin assembly protein AP180 and related proteins, contain ENTH domain
Q10N97	33 kDa secretory protein, putative, expressed OS=Oryza sativa subsp. japonica OX=39947 GN=LOC_Os03g16960 PE=4 SV=1	LOC_Os03g16960	2.3632	0.000123391	Up	28.493	46.8	8	6	0.593712	0.541336	0.64899	1.34304	1.40294	1.46998	chloroplast
Q10N90	Os03g0278300 protein OS=Oryza sativa subsp. japonica OX=39947 GN=LOC_Os03g17010 PE=2 SV=1	LOC_Os03g17010	1.6991	0.000548589	Up	27.701	66.3	15	15	0.749528	0.706051	0.767375	1.29195	1.1477	1.3374	nucleus	K12881	THOC4, ALY; THO complex subunit 4	map03013 RNA transport; map03015 mRNA surveillance pathway; map03040 Spliceosome		GO:0005622 intracellular; GO:0005623 cell; GO:0005634 nucleus; GO:0005654 nucleoplasm; GO:0005730 nucleolus; GO:0031974 membrane-enclosed lumen; GO:0031981 nuclear lumen; GO:0043226 organelle; GO:0043227 membrane-bounded organelle; GO:0043228 non-membrane-bounded organelle; GO:0043229 intracellular organelle; GO:0043231 intracellular membrane-bounded organelle; GO:0043232 intracellular non-membra…		PF00076	RNA recognition motif. (a.k.a. RRM, RBD, or RNP domain)	A	KOG0533	RRM motif-containing protein
A2XF75	Methyltransf_11 domain-containing protein OS=Oryza sativa subsp. indica OX=39946 GN=OsI_11014 PE=4 SV=1	OsI_11014	0.5533	0.000144104	Down	29.75	43.4	5	5	1.20474	1.3741	1.28402	0.688505	0.728506	0.720126	chloroplast				GO:0008152 metabolic process; GO:0032259 methylation;	GO:0005622 intracellular; GO:0005623 cell; GO:0005737 cytoplasm;	GO:0003824 catalytic activity; GO:0008168 methyltransferase activity; GO:0008757 S-adenosylmethionine-dependent methyltransferase activity; GO:0016740 transferase activity; GO:0016741 transferase activity, transferring one-carbon groups;	PF08241	Methyltransferase domain	Q	KOG3010	Methyltransferase
Q10MT2	Eukaryotic translation initiation factor 2 alpha subunit family protein, expressed OS=Oryza sativa subsp. japonica OX=39947 GN=LOC_Os03g18510 PE=2 SV=1	LOC_Os03g18510	0.4287	0.00355729	Down	38.234	27.1	6	6	1.54537	1.57563	1.07859	0.567164	0.671067	0.562173	cytoplasm	K03237	EIF2S1; translation initiation factor 2 subunit 1	map03013 RNA transport; map04141 Protein processing in endoplasmic reticulum	GO:0000075 cell cycle checkpoint; GO:0000077 DNA damage checkpoint; GO:0000278 mitotic cell cycle; GO:0002181 cytoplasmic translation; GO:0002183 cytoplasmic translational initiation; GO:0006412 translation; GO:0006413 translational initiation; GO:0006518 peptide metabolic process; GO:0006807 nitrogen compound metabolic process; GO:0006950 response to stress; GO:0006974 cellular response to DNA d…	GO:0005622 intracellular; GO:0005623 cell; GO:0005634 nucleus; GO:0005737 cytoplasm; GO:0005829 cytosol; GO:0005840 ribosome; GO:0005850 eukaryotic translation initiation factor 2 complex; GO:0005851 eukaryotic translation initiation factor 2B complex; GO:0032991 protein-containing complex; GO:0033290 eukaryotic 48S preinitiation complex; GO:0043226 organelle; GO:0043227 membrane-bounded organell…	GO:0003676 nucleic acid binding; GO:0003723 RNA binding; GO:0003729 mRNA binding; GO:0003743 translation initiation factor activity; GO:0005488 binding; GO:0008135 translation factor activity, RNA binding; GO:0043021 ribonucleoprotein complex binding; GO:0043022 ribosome binding; GO:0044877 protein-containing complex binding; GO:0097159 organic cyclic compound binding; GO:1901363 heterocyclic com…	PF00575	S1 RNA binding domain	J	KOG2916	Translation initiation factor 2, alpha subunit (eIF-2alpha)
Q10M12	Ricin B-like lectin R40C1 OS=Oryza sativa subsp. japonica OX=39947 GN=R40C1 PE=1 SV=1	R40C1	0.173	0.0010176	Down	38.822	63.8	16	14	1.42823	1.83342	1.85343	0.213305	0.40707	0.264541	cytoplasm
Q10LR6	Ribosomal protein L19 OS=Oryza sativa subsp. japonica OX=39947 GN=LOC_Os03g21940 PE=2 SV=1	LOC_Os03g21940	1.7547	1.42132e-05	Up	24.141	24	4	2	0.745176	0.709493	0.723461	1.29094	1.23154	1.2994	nucleus	K02885	RP-L19e, RPL19; large subunit ribosomal protein L19e	map03010 Ribosome						J	KOG1696	60s ribosomal protein L19
A2XK84	SHSP domain-containing protein OS=Oryza sativa subsp. indica OX=39946 GN=OsI_12856 PE=3 SV=1	OsI_12856	1.9967	0.000233378	Up	33.521	49.2	10	10	0.735957	0.627537	0.638735	1.38333	1.2785	1.33594	chloroplast				GO:0006810 transport; GO:0009605 response to external stimulus; GO:0009607 response to biotic stimulus; GO:0009615 response to virus; GO:0016032 viral process; GO:0040011 locomotion; GO:0043207 response to external biotic stimulus; GO:0044000 movement in host; GO:0044403 symbiotic process; GO:0044419 interspecies interaction between organisms; GO:0044766 multi-organism transport; GO:0046739 trans…	GO:0005623 cell; GO:0005886 plasma membrane; GO:0016020 membrane; GO:0071944 cell periphery;				O	KOG0710	Molecular chaperone (small heat-shock protein Hsp26/Hsp42)
Q75GX3	Os03g0663400 protein OS=Oryza sativa subsp. japonica OX=39947 GN=LOC_Os03g46060 PE=2 SV=1	LOC_Os03g46060	0.1687	0.00120758	Down	22.766	31.5	5	5	1.19105	1.68471	1.61882	0.24051	0.264911		extracellular							PF00314	Thaumatin family
Q0DPU1	Os03g0663500 protein (Fragment) OS=Oryza sativa subsp. japonica OX=39947 GN=Os03g0663500 PE=4 SV=1	Os03g0663500	0.2034	1.7123e-06	Down	22.719	48.4	7	7	1.68476	1.5996	1.7016	0.35359	0.317944	0.342509	extracellular							PF00314	Thaumatin family
A2XKX4	Germin-like protein OS=Oryza sativa subsp. indica OX=39946 GN=oxo4 PE=2 SV=1	oxo4	0.5812	0.000222792	Down	24.193	41	8	8	1.19862	1.28528	1.31073	0.74056	0.774051	0.690758	plasma membrane				GO:0000302 response to reactive oxygen species; GO:0000303 response to superoxide; GO:0000305 response to oxygen radical; GO:0006801 superoxide metabolic process; GO:0006950 response to stress; GO:0006979 response to oxidative stress; GO:0008152 metabolic process; GO:0009636 response to toxic substance; GO:0009987 cellular process; GO:0010035 response to inorganic substance; GO:0016043 cellular c…	GO:0005576 extracellular region; GO:0005618 cell wall; GO:0005622 intracellular; GO:0005623 cell; GO:0005737 cytoplasm; GO:0030312 external encapsulating structure; GO:0032991 protein-containing complex; GO:0048046 apoplast; GO:0071944 cell periphery; GO:1902494 catalytic complex; GO:1902693 superoxide dismutase complex;	GO:0003824 catalytic activity; GO:0004784 superoxide dismutase activity; GO:0005488 binding; GO:0005515 protein binding; GO:0016209 antioxidant activity; GO:0016491 oxidoreductase activity; GO:0016623 oxidoreductase activity, acting on the aldehyde or oxo group of donors, oxygen as acceptor; GO:0016721 oxidoreductase activity, acting on superoxide radicals as acceptor; GO:0016903 oxidoreductase a…	PF00190	Cupin
Q53RK7	Peptidylprolyl isomerase OS=Oryza sativa subsp. japonica OX=39947 GN=LOC_Os03g50080 PE=4 SV=1	LOC_Os03g50080	1.506	0.000954188	Up	26.624	46.8	6	6	0.863571	0.795294	0.735352	1.22092	1.18465	1.20022	chloroplast				GO:0000413 protein peptidyl-prolyl isomerization; GO:0006457 protein folding; GO:0006464 cellular protein modification process; GO:0006807 nitrogen compound metabolic process; GO:0008152 metabolic process; GO:0009987 cellular process; GO:0018193 peptidyl-amino acid modification; GO:0018208 peptidyl-proline modification; GO:0019538 protein metabolic process; GO:0036211 protein modification process…	GO:0005622 intracellular; GO:0005623 cell; GO:0005737 cytoplasm; GO:0009507 chloroplast; GO:0009534 chloroplast thylakoid; GO:0009535 chloroplast thylakoid membrane; GO:0009536 plastid; GO:0009579 thylakoid; GO:0016020 membrane; GO:0031976 plastid thylakoid; GO:0031984 organelle subcompartment; GO:0034357 photosynthetic membrane; GO:0042651 thylakoid membrane; GO:0043226 organelle; GO:0043227 mem…	GO:0003755 peptidyl-prolyl cis-trans isomerase activity; GO:0003824 catalytic activity; GO:0005488 binding; GO:0005527 macrolide binding; GO:0005528 FK506 binding; GO:0008144 drug binding; GO:0016853 isomerase activity; GO:0016859 cis-trans isomerase activity; GO:0097159 organic cyclic compound binding; GO:0140096 catalytic activity, acting on a protein; GO:1901363 heterocyclic compound binding;	PF00254	FKBP-type peptidyl-prolyl cis-trans isomerase	O	KOG0552	FKBP-type peptidyl-prolyl cis-trans isomerase
Q06967	14-3-3-like protein GF14-F OS=Oryza sativa subsp. japonica OX=39947 GN=GF14F PE=1 SV=2	GF14F	0.637	0.000461829	Down	29.177	68.5	17	9	1.21228	1.15607	1.29688	0.744745	0.773045	0.816971	chloroplast	K06630	YWHAE; 14-3-3 protein epsilon		GO:0000075 cell cycle checkpoint; GO:0000077 DNA damage checkpoint; GO:0001505 regulation of neurotransmitter levels; GO:0001932 regulation of protein phosphorylation; GO:0001933 negative regulation of protein phosphorylation; GO:0006082 organic acid metabolic process; GO:0006469 negative regulation of protein kinase activity; GO:0006520 cellular amino acid metabolic process; GO:0006568 tryptopha…	GO:0005622 intracellular; GO:0005623 cell; GO:0005634 nucleus; GO:0005737 cytoplasm; GO:0043226 organelle; GO:0043227 membrane-bounded organelle; GO:0043229 intracellular organelle; GO:0043231 intracellular membrane-bounded organelle;	GO:0003824 catalytic activity; GO:0004620 phospholipase activity; GO:0004623 phospholipase A2 activity; GO:0004857 enzyme inhibitor activity; GO:0004860 protein kinase inhibitor activity; GO:0008426 protein kinase C inhibitor activity; GO:0016298 lipase activity; GO:0016787 hydrolase activity; GO:0016788 hydrolase activity, acting on ester bonds; GO:0019207 kinase regulator activity; GO:0019210 k…	PF00244	14-3-3 protein	O	KOG0841	Multifunctional chaperone (14-3-3 family)
A2XLM6	Probable zinc metalloprotease EGY3, chloroplastic OS=Oryza sativa subsp. indica OX=39946 GN=EGY3 PE=3 SV=1	EGY3	0.3978	0.000179133	Down	62.684	28	11	11	1.35254	1.47764	1.46227	0.523703	0.541672	0.642183	chloroplast				GO:0000302 response to reactive oxygen species; GO:0006950 response to stress; GO:0006979 response to oxidative stress; GO:0009266 response to temperature stimulus; GO:0009314 response to radiation; GO:0009408 response to heat; GO:0009416 response to light stimulus; GO:0009628 response to abiotic stimulus; GO:0009636 response to toxic substance; GO:0009642 response to light intensity; GO:0009644 …
Q851F6	Expressed protein OS=Oryza sativa subsp. japonica OX=39947 GN=LOC_Os03g51950 PE=2 SV=1	LOC_Os03g51950	1.5317	0.000327628	Up	27.208	48.8	9	9	0.748586	0.811082	0.81029	1.1567	1.26532	1.20802	chloroplast							PF13911	AhpC/TSA antioxidant enzyme	S	KOG4498	Uncharacterized conserved protein
A2XLM9	Thioredoxin superfamily protein(predicted) OS=Oryza sativa subsp. indica OX=39946 GN=OsI_13380 PE=4 SV=1	OsI_13380	1.8845	0.000250478	Up	26.837	50.6	10	10	0.710044	0.633977	0.736048	1.24181	1.34566	1.33246	chloroplast							PF13911	AhpC/TSA antioxidant enzyme	S	KOG4498	Uncharacterized conserved protein
Q6F3B4	Os03g0787000 protein OS=Oryza sativa subsp. japonica OX=39947 GN=LOC_Os03g57310 PE=2 SV=1	LOC_Os03g57310	1.5543	0.00481257	Up	35.611	15.5	3	3		0.710928	0.789932	1.15959	1.23742	1.10213	cytoplasm	K08486	STX1B_2_3; syntaxin 1B/2/3	map04130 SNARE interactions in vesicular transport	GO:0001101 response to acid chemical; GO:0006605 protein targeting; GO:0006612 protein targeting to membrane; GO:0006810 transport; GO:0006833 water transport; GO:0006886 intracellular protein transport; GO:0006887 exocytosis; GO:0006906 vesicle fusion; GO:0006950 response to stress; GO:0006952 defense response; GO:0006996 organelle organization; GO:0008104 protein localization; GO:0009605 respon…	GO:0005622 intracellular; GO:0005623 cell; GO:0005737 cytoplasm; GO:0005794 Golgi apparatus; GO:0005802 trans-Golgi network; GO:0005886 plasma membrane; GO:0005911 cell-cell junction; GO:0009504 cell plate; GO:0009506 plasmodesma; GO:0012505 endomembrane system; GO:0016020 membrane; GO:0016021 integral component of membrane; GO:0030054 cell junction; GO:0031201 SNARE complex; GO:0031224 intrinsic…	GO:0000149 SNARE binding; GO:0005488 binding; GO:0005515 protein binding; GO:0043495 protein-membrane adaptor activity;	PF00804	Syntaxin	U	KOG0810	SNARE protein Syntaxin 1 and related proteins
Q851P9	Linker histone H1 and H5 family protein, expressed OS=Oryza sativa subsp. japonica OX=39947 GN=LOC_Os03g58470 PE=2 SV=1	LOC_Os03g58470	3.2564	5.65036e-06	Up	29.63	27.6	7	7	0.457904	0.456399	0.495334	1.47434	1.60539	1.51064	nucleus	K11275	H1_5; histone H1/5			GO:0005622 intracellular; GO:0005623 cell; GO:0005634 nucleus; GO:0005694 chromosome; GO:0043226 organelle; GO:0043227 membrane-bounded organelle; GO:0043228 non-membrane-bounded organelle; GO:0043229 intracellular organelle; GO:0043231 intracellular membrane-bounded organelle; GO:0043232 intracellular non-membrane-bounded organelle;		PF00538	linker histone H1 and H5 family
A2XN31	Germin-like protein OS=Oryza sativa subsp. indica OX=39946 GN=OsI_13961 PE=3 SV=1	OsI_13961	1.7407	0.00848183	Up	22.763	21.7	4	4	0.593966	0.867786	0.727495	1.36084	1.18067	1.26924	extracellular					GO:0005618 cell wall; GO:0005623 cell; GO:0030312 external encapsulating structure; GO:0071944 cell periphery;		PF00190	Cupin
Q75GE8	Calcium-dependent protein kinase 8 OS=Oryza sativa subsp. japonica OX=39947 GN=CPK8 PE=2 SV=1	CPK8	1.7095	0.0266958	Up	60.657	24.9	10	7	0.913499	0.730311	0.57065	1.16604	1.13793	1.48157	peroxisome	K13412	CPK; calcium-dependent protein kinase [EC:2.7.11.1]	map04626 Plant-pathogen interaction	GO:0001101 response to acid chemical; GO:0006464 cellular protein modification process; GO:0006468 protein phosphorylation; GO:0006793 phosphorus metabolic process; GO:0006796 phosphate-containing compound metabolic process; GO:0006807 nitrogen compound metabolic process; GO:0007154 cell communication; GO:0007165 signal transduction; GO:0008152 metabolic process; GO:0009719 response to endogenous…	GO:0005622 intracellular; GO:0005623 cell; GO:0005634 nucleus; GO:0005737 cytoplasm; GO:0005886 plasma membrane; GO:0016020 membrane; GO:0043226 organelle; GO:0043227 membrane-bounded organelle; GO:0043229 intracellular organelle; GO:0043231 intracellular membrane-bounded organelle; GO:0071944 cell periphery;	GO:0003824 catalytic activity; GO:0004672 protein kinase activity; GO:0004674 protein serine/threonine kinase activity; GO:0004683 calmodulin-dependent protein kinase activity; GO:0005488 binding; GO:0005515 protein binding; GO:0005516 calmodulin binding; GO:0009931 calcium-dependent protein serine/threonine kinase activity; GO:0010857 calcium-dependent protein kinase activity; GO:0016301 kinase …	PF00069; PF13833; PF13499	Protein kinase domain; EF-hand domain pair; EF-hand domain pair	T	KOG0032	Ca2+/calmodulin-dependent protein kinase, EF-Hand protein superfamily
Q84TB6	Actin-depolymerizing factor 3 OS=Oryza sativa subsp. japonica OX=39947 GN=ADF3 PE=1 SV=1	ADF3	0.2391	1.14808e-06	Down	16.176	55.3	5	5	1.59255	1.61871	1.6308	0.363891	0.395517	0.398536	chloroplast	K05765	CFL; cofilin					PF00241	Cofilin/tropomyosin-type actin-binding protein	Z	KOG1735	Actin depolymerizing factor
Q75LK5	Ferredoxin OS=Oryza sativa subsp. japonica OX=39947 GN=LOC_Os03g61960 PE=2 SV=1	LOC_Os03g61960	1.9153	0.000211557	Up	16.209	56.2	4	3	0.651492	0.731608	0.675013	1.22573	1.39288	1.32328	chloroplast	K02639	petF; ferredoxin	map00195 Photosynthesis				PF00111	2Fe-2S iron-sulfur cluster binding domain
A2XPF9	Thioredoxin-like_fold domain-containing protein OS=Oryza sativa subsp. indica OX=39946 GN=OsI_14471 PE=4 SV=1	OsI_14471	2.3293	0.00119713	Up	24.858	60.6	9	9	0.659362	0.487311	0.655521	1.47752	1.33817	1.38212	extracellular							PF13462	Thioredoxin	S	KOG2567	Uncharacterized conserved protein
A3AQC6	Os04g0117900 protein OS=Oryza sativa subsp. japonica OX=39947 GN=Os04g0117900 PE=2 SV=1	Os04g0117900	1.9979	0.000259562	Up	45.661	65.2	16	10	0.609682	0.667687	0.724041	1.26214	1.35165	1.3848	cytoplasm	K01426	E3.5.1.4, amiE; amidase [EC:3.5.1.4]	map00330 Arginine and proline metabolism; map00360 Phenylalanine metabolism; map00380 Tryptophan metabolism; map01100 Metabolic pathways	GO:0006082 organic acid metabolic process; GO:0006725 cellular aromatic compound metabolic process; GO:0006807 nitrogen compound metabolic process; GO:0008152 metabolic process; GO:0009058 biosynthetic process; GO:0009683 indoleacetic acid metabolic process; GO:0009684 indoleacetic acid biosynthetic process; GO:0009850 auxin metabolic process; GO:0009851 auxin biosynthetic process; GO:0009987 cel…	GO:0005622 intracellular; GO:0005623 cell; GO:0005634 nucleus; GO:0005654 nucleoplasm; GO:0005737 cytoplasm; GO:0005829 cytosol; GO:0031974 membrane-enclosed lumen; GO:0031981 nuclear lumen; GO:0043226 organelle; GO:0043227 membrane-bounded organelle; GO:0043229 intracellular organelle; GO:0043231 intracellular membrane-bounded organelle; GO:0043233 organelle lumen; GO:0070013 intracellular organ…	GO:0003824 catalytic activity; GO:0004040 amidase activity; GO:0016787 hydrolase activity; GO:0016810 hydrolase activity, acting on carbon-nitrogen (but not peptide) bonds; GO:0016811 hydrolase activity, acting on carbon-nitrogen (but not peptide) bonds, in linear amides; GO:0043864 indoleacetamide hydrolase activity;			J	KOG1211	Amidases
A2XR29	H15 domain-containing protein OS=Oryza sativa subsp. indica OX=39946 GN=OsI_15099 PE=3 SV=1	OsI_15099	2.1166	0.00280968	Up	19.441	23.4	4	4	0.634696	0.702593	0.587856	1.49414	1.09916	1.48155	nucleus	K11275	H1_5; histone H1/5			GO:0005622 intracellular; GO:0005623 cell; GO:0005634 nucleus; GO:0005694 chromosome; GO:0043226 organelle; GO:0043227 membrane-bounded organelle; GO:0043228 non-membrane-bounded organelle; GO:0043229 intracellular organelle; GO:0043231 intracellular membrane-bounded organelle; GO:0043232 intracellular non-membrane-bounded organelle;		PF00538	linker histone H1 and H5 family
Q7XW32	Os04g0322100 protein OS=Oryza sativa subsp. japonica OX=39947 GN=Os04g0322100 PE=2 SV=2	Os04g0322100	2.404	0.045041	Up	29.176	25.3	6	5	0.65195	0.27951	0.831158	1.23205	1.51925	1.48609	extracellular
A2XT12	Calnexin(predicted) OS=Oryza sativa subsp. indica OX=39946 GN=OsI_15749 PE=3 SV=1	OsI_15749	0.5904	0.000145175	Down	60.774	36.9	16	16	1.2791	1.28583	1.2076	0.779333	0.748409	0.69974	plasma membrane	K08054	CANX; calnexin	map04141 Protein processing in endoplasmic reticulum; map04145 Phagosome		GO:0005618 cell wall; GO:0005622 intracellular; GO:0005623 cell; GO:0005737 cytoplasm; GO:0005739 mitochondrion; GO:0005773 vacuole; GO:0005774 vacuolar membrane; GO:0005783 endoplasmic reticulum; GO:0005886 plasma membrane; GO:0005911 cell-cell junction; GO:0009505 plant-type cell wall; GO:0009506 plasmodesma; GO:0009507 chloroplast; GO:0009536 plastid; GO:0012505 endomembrane system; GO:0016020…				O	KOG0675	Calnexin
Q7XRE7	Os04g0456700 protein OS=Oryza sativa subsp. japonica OX=39947 GN=Os04g0456700 PE=2 SV=2	Os04g0456700	1.6425	0.0019515	Up	20.537	27.5	4	3	0.808146	0.744963	0.717497	1.12411	1.37694	1.22834	extracellular				GO:0001101 response to acid chemical; GO:0006950 response to stress; GO:0006970 response to osmotic stress; GO:0009266 response to temperature stimulus; GO:0009409 response to cold; GO:0009414 response to water deprivation; GO:0009415 response to water; GO:0009628 response to abiotic stimulus; GO:0009651 response to salt stress; GO:0010035 response to inorganic substance; GO:0042221 response to c…	GO:0005622 intracellular; GO:0005623 cell; GO:0005737 cytoplasm; GO:0005773 vacuole; GO:0005774 vacuolar membrane; GO:0005783 endoplasmic reticulum; GO:0005886 plasma membrane; GO:0009507 chloroplast; GO:0009534 chloroplast thylakoid; GO:0009535 chloroplast thylakoid membrane; GO:0009536 plastid; GO:0009579 thylakoid; GO:0012505 endomembrane system; GO:0016020 membrane; GO:0031090 organelle membr…		PF01477	PLAT/LH2 domain
Q7XUP7	Peptide methionine sulfoxide reductase A2-1 OS=Oryza sativa subsp. japonica OX=39947 GN=MSRA2-1 PE=2 SV=2	MSRA2-1	1.6583	0.00215387	Up	20.807	36.4	6	5	0.823621	0.754915	0.678574	1.30042	1.30529	1.13718	chloroplast	K07304	msrA; peptide-methionine (S)-S-oxide reductase [EC:1.8.4.11]							O	KOG1635	Peptide methionine sulfoxide reductase
Q7XUG1	Malate synthase OS=Oryza sativa subsp. japonica OX=39947 GN=MS PE=2 SV=1	MS	0.573	0.0204794	Down	62.638	16	7	7	1.19501	1.36583	1.25349	0.922762	0.714684	0.548221	peroxisome	K01638	aceB, glcB; malate synthase [EC:2.3.3.9]	map00620 Pyruvate metabolism; map00630 Glyoxylate and dicarboxylate metabolism; map01100 Metabolic pathways; map01110 Biosynthesis of secondary metabolites; map01200 Carbon metabolism	GO:0005975 carbohydrate metabolic process; GO:0006081 cellular aldehyde metabolic process; GO:0006082 organic acid metabolic process; GO:0006097 glyoxylate cycle; GO:0008152 metabolic process; GO:0009987 cellular process; GO:0019752 carboxylic acid metabolic process; GO:0032787 monocarboxylic acid metabolic process; GO:0043436 oxoacid metabolic process; GO:0044237 cellular metabolic process; GO:0…	GO:0005622 intracellular; GO:0005623 cell; GO:0005737 cytoplasm; GO:0005777 peroxisome; GO:0009514 glyoxysome; GO:0042579 microbody; GO:0043226 organelle; GO:0043227 membrane-bounded organelle; GO:0043229 intracellular organelle; GO:0043231 intracellular membrane-bounded organelle;	GO:0003824 catalytic activity; GO:0004474 malate synthase activity; GO:0016740 transferase activity; GO:0016746 transferase activity, transferring acyl groups; GO:0046912 transferase activity, transferring acyl groups, acyl groups converted into alkyl on transfer;			H	KOG1261	Malate synthase
Q7XUF9	Os04g0487200 protein OS=Oryza sativa subsp. japonica OX=39947 GN=Os04g0487200 PE=4 SV=2	Os04g0487200	1.695	0.0204099	Up	66.367	12.9	6	6	0.66664	0.834845	0.724838	0.985118	1.49644	1.29212	plasma membrane				GO:0002831 regulation of response to biotic stimulus; GO:0002832 negative regulation of response to biotic stimulus; GO:0031347 regulation of defense response; GO:0031348 negative regulation of defense response; GO:0032101 regulation of response to external stimulus; GO:0032102 negative regulation of response to external stimulus; GO:0043900 regulation of multi-organism process; GO:0043901 negati…	GO:0005622 intracellular; GO:0005623 cell; GO:0005634 nucleus; GO:0005737 cytoplasm; GO:0005886 plasma membrane; GO:0009507 chloroplast; GO:0009536 plastid; GO:0016020 membrane; GO:0043226 organelle; GO:0043227 membrane-bounded organelle; GO:0043229 intracellular organelle; GO:0043231 intracellular membrane-bounded organelle; GO:0071944 cell periphery;		PF07714	Protein tyrosine kinase
Q7FAX1	Peroxygenase OS=Oryza sativa subsp. japonica OX=39947 GN=PXG PE=2 SV=1	PXG	0.1057	0.00102963	Down	27.414	39.3	8	8	1.40636	1.6745	1.58988	0.128944	0.200318		chloroplast	K17991	PXG; peroxygenase [EC:1.11.2.3]	map00073 Cutin, suberine and wax biosynthesis	GO:0000003 reproduction; GO:0003006 developmental process involved in reproduction; GO:0006082 organic acid metabolic process; GO:0006629 lipid metabolic process; GO:0006631 fatty acid metabolic process; GO:0006633 fatty acid biosynthetic process; GO:0006950 response to stress; GO:0006952 defense response; GO:0006996 organelle organization; GO:0007275 multicellular organism development; GO:000815…	GO:0016020 membrane; GO:0016021 integral component of membrane; GO:0031224 intrinsic component of membrane;	GO:0003824 catalytic activity; GO:0004392 heme oxygenase (decyclizing) activity; GO:0004497 monooxygenase activity; GO:0005488 binding; GO:0005509 calcium ion binding; GO:0016491 oxidoreductase activity; GO:0016705 oxidoreductase activity, acting on paired donors, with incorporation or reduction of molecular oxygen; GO:0043167 ion binding; GO:0043169 cation binding; GO:0046872 metal ion binding; …
Q7XMK5	Os04g0533300 protein OS=Oryza sativa subsp. japonica OX=39947 GN=Os04g0533300 PE=2 SV=1	Os04g0533300	2.4443	2.39376e-05	Up	22.415	61.2	14	13	0.581691	0.589636	0.570689	1.40407	1.3317	1.52221	nucleus
Q7XT29	Os04g0554800 protein OS=Oryza sativa subsp. japonica OX=39947 GN=Os04g0554800 PE=2 SV=2	Os04g0554800	1.6407	0.00152335	Up	13.899	21.9	3	1	0.857692	0.708653	0.705786	1.25326	1.22386	1.25075	vacuolar membrane
Q7XQJ5	Glycosyltransferase OS=Oryza sativa subsp. japonica OX=39947 GN=Os04g0565400 PE=3 SV=2	Os04g0565400	1.5237	0.00224715	Up	50.564	34.7	11	11	0.721485	0.886643	0.769376	1.20626	1.19783	1.2184	chloroplast	K13495	CISZOG; cis-zeatin O-glucosyltransferase [EC:2.4.1.215]	map00908 Zeatin biosynthesis	GO:0000003 reproduction; GO:0003006 developmental process involved in reproduction; GO:0006464 cellular protein modification process; GO:0006486 protein glycosylation; GO:0006725 cellular aromatic compound metabolic process; GO:0006807 nitrogen compound metabolic process; GO:0007275 multicellular organism development; GO:0008152 metabolic process; GO:0009058 biosynthetic process; GO:0009059 macro…		GO:0003824 catalytic activity; GO:0008194 UDP-glycosyltransferase activity; GO:0016740 transferase activity; GO:0016757 transferase activity, transferring glycosyl groups; GO:0016758 transferase activity, transferring hexosyl groups; GO:0016763 transferase activity, transferring pentosyl groups; GO:0035251 UDP-glucosyltransferase activity; GO:0035252 UDP-xylosyltransferase activity; GO:0042285 xy…			CG	KOG1192	UDP-glucuronosyl and UDP-glucosyl transferase
O82807	Ubiquinol oxidase 1a, mitochondrial OS=Oryza sativa subsp. japonica OX=39947 GN=AOX1A PE=2 SV=1	AOX1A	0.381	0.000347593	Down	37.136	27.7	7	6	1.61881	1.25381	1.47208	0.579703	0.56728	0.508318	chloroplast	K17893	AOX1, AOX2; ubiquinol oxidase [EC:1.10.3.11]		GO:0006091 generation of precursor metabolites and energy; GO:0008152 metabolic process; GO:0009060 aerobic respiration; GO:0009987 cellular process; GO:0010230 alternative respiration; GO:0015980 energy derivation by oxidation of organic compounds; GO:0044237 cellular metabolic process; GO:0045333 cellular respiration; GO:0055114 oxidation-reduction process;	GO:0005622 intracellular; GO:0005623 cell; GO:0005737 cytoplasm; GO:0005739 mitochondrion; GO:0043226 organelle; GO:0043227 membrane-bounded organelle; GO:0043229 intracellular organelle; GO:0043231 intracellular membrane-bounded organelle;	GO:0003824 catalytic activity; GO:0009916 alternative oxidase activity; GO:0016491 oxidoreductase activity; GO:0016679 oxidoreductase activity, acting on diphenols and related substances as donors; GO:0016682 oxidoreductase activity, acting on diphenols and related substances as donors, oxygen as acceptor;
Q0J9V5	Thioredoxin-like protein CXXS1 OS=Oryza sativa subsp. japonica OX=39947 GN=Os04g0629500 PE=2 SV=1	Os04g0629500	2.2153	0.000950719	Up	14.672	20.3	4	4	0.686525	0.604149	0.57538	1.53117	1.41188	1.19089	chloroplast	K03671	trxA; thioredoxin 1		GO:0006950 response to stress; GO:0006979 response to oxidative stress; GO:0008152 metabolic process; GO:0009636 response to toxic substance; GO:0009987 cellular process; GO:0019725 cellular homeostasis; GO:0033554 cellular response to stress; GO:0034599 cellular response to oxidative stress; GO:0042221 response to chemical; GO:0042592 homeostatic process; GO:0045454 cell redox homeostasis; GO:00…	GO:0005622 intracellular; GO:0005623 cell; GO:0005737 cytoplasm; GO:0005829 cytosol;	GO:0003756 protein disulfide isomerase activity; GO:0003824 catalytic activity; GO:0004791 thioredoxin-disulfide reductase activity; GO:0015035 protein disulfide oxidoreductase activity; GO:0015036 disulfide oxidoreductase activity; GO:0016209 antioxidant activity; GO:0016491 oxidoreductase activity; GO:0016651 oxidoreductase activity, acting on NAD(P)H; GO:0016667 oxidoreductase activity, acting…	PF00085	Thioredoxin	O	KOG0907	Thioredoxin
A2XY28	OSJNBb0003B01.9 protein(predicted) OS=Oryza sativa subsp. indica OX=39946 GN=OsI_17606 PE=4 SV=1	OsI_17606	0.6495	0.00433652	Down	35.096	19.7	6	6	1.32644	1.13293	1.17814	0.75723	0.727287	0.877968	chloroplast
A2XYC2	D-3-phosphoglycerate dehydrogenase OS=Oryza sativa subsp. indica OX=39946 GN=OsI_17701 PE=3 SV=1	OsI_17701	0.6594	0.0012041	Down	63.964	36.7	14	14	1.09778	1.27189	1.2461	0.786348	0.827019	0.770859	mitochondria	K00058	serA, PHGDH; D-3-phosphoglycerate dehydrogenase / 2-oxoglutarate reductase [EC:1.1.1.95 1.1.1.399]	map00260 Glycine, serine and threonine metabolism; map00270 Cysteine and methionine metabolism; map01100 Metabolic pathways; map01200 Carbon metabolism; map01230 Biosynthesis of amino acids	GO:0000003 reproduction; GO:0003006 developmental process involved in reproduction; GO:0007275 multicellular organism development; GO:0009553 embryo sac development; GO:0009555 pollen development; GO:0009561 megagametogenesis; GO:0009790 embryo development; GO:0009791 post-embryonic development; GO:0009793 embryo development ending in seed dormancy; GO:0010154 fruit development; GO:0022414 reprod…	GO:0005622 intracellular; GO:0005623 cell; GO:0005737 cytoplasm; GO:0005739 mitochondrion; GO:0009507 chloroplast; GO:0009532 plastid stroma; GO:0009536 plastid; GO:0009570 chloroplast stroma; GO:0016020 membrane; GO:0043226 organelle; GO:0043227 membrane-bounded organelle; GO:0043229 intracellular organelle; GO:0043231 intracellular membrane-bounded organelle;	GO:0000166 nucleotide binding; GO:0005488 binding; GO:0005524 ATP binding; GO:0008144 drug binding; GO:0017076 purine nucleotide binding; GO:0030554 adenyl nucleotide binding; GO:0032553 ribonucleotide binding; GO:0032555 purine ribonucleotide binding; GO:0032559 adenyl ribonucleotide binding; GO:0035639 purine ribonucleoside triphosphate binding; GO:0036094 small molecule binding; GO:0043167 ion…	PF00389; PF02826; PF01842	D-isomer specific 2-hydroxyacid dehydrogenase, catalytic domain; D-isomer specific 2-hydroxyacid dehydrogenase, NAD binding domain; ACT domain	E	KOG0068	D-3-phosphoglycerate dehydrogenase, D-isomer-specific 2-hydroxy acid dehydrogenase superfamily
A2XYG6	Farnesyl pyrophosphate synthase 2(predicted) OS=Oryza sativa subsp. indica OX=39946 GN=OsI_17742 PE=3 SV=1	OsI_17742	0.613	0.0110398	Down	46.382	25.6	7	7	1.19118	1.25192	1.27663	0.812962	0.862732	0.604568	chloroplast	K00787	FDPS; farnesyl diphosphate synthase [EC:2.5.1.1 2.5.1.10]	map00900 Terpenoid backbone biosynthesis; map01100 Metabolic pathways; map01110 Biosynthesis of secondary metabolites	GO:0006629 lipid metabolic process; GO:0006644 phospholipid metabolic process; GO:0006720 isoprenoid metabolic process; GO:0006721 terpenoid metabolic process; GO:0006793 phosphorus metabolic process; GO:0006796 phosphate-containing compound metabolic process; GO:0008152 metabolic process; GO:0008299 isoprenoid biosynthetic process; GO:0008610 lipid biosynthetic process; GO:0008654 phospholipid b…	GO:0005622 intracellular; GO:0005623 cell; GO:0005737 cytoplasm; GO:0005739 mitochondrion; GO:0005829 cytosol; GO:0043226 organelle; GO:0043227 membrane-bounded organelle; GO:0043229 intracellular organelle; GO:0043231 intracellular membrane-bounded organelle;	GO:0003824 catalytic activity; GO:0004161 dimethylallyltranstransferase activity; GO:0004337 geranyltranstransferase activity; GO:0004659 prenyltransferase activity; GO:0016740 transferase activity; GO:0016765 transferase activity, transferring alkyl or aryl (other than methyl) groups;	PF00348	Polyprenyl synthetase	H	KOG0711	Polyprenyl synthetase
Q8S3P3	DUF26-like protein OS=Oryza sativa subsp. japonica OX=39947 GN=24K23.14 PE=2 SV=1	24K23.14	1.9272	0.00392343	Up	27.306	22.5	5	4	0.651958		0.633148	1.16418	1.39552	1.15519	chloroplast
A3AYP1	Os04g0679400 protein OS=Oryza sativa subsp. japonica OX=39947 GN=Os04g0679400 PE=2 SV=1	Os04g0679400	1.8455	0.000783873	Up	27.79	36.8	8	8	0.658162	0.654004	0.796448	1.33861	1.25599	1.29679	chloroplast							PF12481	Aluminium induced protein
Q0DKY4	S-adenosylmethionine synthase 1 OS=Oryza sativa subsp. japonica OX=39947 GN=SAM1 PE=2 SV=1	SAM1	1.5623	0.000586319	Up	43.219	65.2	17	6	0.754218	0.825223	0.762215	1.13566	1.26283	1.25986	cytoplasm	K00789	metK; S-adenosylmethionine synthetase [EC:2.5.1.6]	map00270 Cysteine and methionine metabolism; map01100 Metabolic pathways; map01110 Biosynthesis of secondary metabolites; map01230 Biosynthesis of amino acids		GO:0005622 intracellular; GO:0005623 cell; GO:0005737 cytoplasm; GO:0005829 cytosol;	GO:0003824 catalytic activity; GO:0004478 methionine adenosyltransferase activity; GO:0016740 transferase activity; GO:0016765 transferase activity, transferring alkyl or aryl (other than methyl) groups;	PF00438; PF02772; PF02773	S-adenosylmethionine synthetase, N-terminal domain; S-adenosylmethionine synthetase, central domain; S-adenosylmethionine synthetase, C-terminal domain	H	KOG1506	S-adenosylmethionine synthetase
A2Y085	RRM domain-containing protein OS=Oryza sativa subsp. indica OX=39946 GN=OsI_18397 PE=4 SV=1	OsI_18397	1.544	0.0261787	Up	20.982	25.1	3	3	0.817499	0.731392	0.809593	0.986834	1.47906	1.17563	nucleus	K12876	RBM8A, Y14; RNA-binding protein 8A	map03013 RNA transport; map03015 mRNA surveillance pathway; map03040 Spliceosome	GO:0000184 nuclear-transcribed mRNA catabolic process, nonsense-mediated decay; GO:0000381 regulation of alternative mRNA splicing, via spliceosome; GO:0000956 nuclear-transcribed mRNA catabolic process; GO:0006139 nucleobase-containing compound metabolic process; GO:0006401 RNA catabolic process; GO:0006402 mRNA catabolic process; GO:0006725 cellular aromatic compound metabolic process; GO:00068…	GO:0005622 intracellular; GO:0005623 cell; GO:0005634 nucleus; GO:0005654 nucleoplasm; GO:0005730 nucleolus; GO:0005737 cytoplasm; GO:0016604 nuclear body; GO:0031974 membrane-enclosed lumen; GO:0031981 nuclear lumen; GO:0032991 protein-containing complex; GO:0035145 exon-exon junction complex; GO:0043226 organelle; GO:0043227 membrane-bounded organelle; GO:0043228 non-membrane-bounded organelle;…	GO:0003676 nucleic acid binding; GO:0003723 RNA binding; GO:0003729 mRNA binding; GO:0005488 binding; GO:0097159 organic cyclic compound binding; GO:1901363 heterocyclic compound binding;	PF00076	RNA recognition motif. (a.k.a. RRM, RBD, or RNP domain)	A	KOG0130	RNA-binding protein RBM8/Tsunagi (RRM superfamily)
Q9FRA7	REF/SRPP-like protein Os05g0151300/LOC_Os05g05940 OS=Oryza sativa subsp. japonica OX=39947 GN=Os05g0151300 PE=2 SV=2	Os05g0151300	1.7281	0.0113477	Up	26.859	42.7	9	9	0.600446	0.829766	0.769134	1.09917	1.43191	1.26957	cytoplasm				GO:0006996 organelle organization; GO:0009987 cellular process; GO:0010876 lipid localization; GO:0016043 cellular component organization; GO:0019915 lipid storage; GO:0032502 developmental process; GO:0033036 macromolecule localization; GO:0034389 lipid droplet organization; GO:0040007 growth; GO:0040008 regulation of growth; GO:0045927 positive regulation of growth; GO:0048518 positive regulati…	GO:0005622 intracellular; GO:0005623 cell; GO:0005737 cytoplasm; GO:0005773 vacuole; GO:0005811 lipid droplet; GO:0043226 organelle; GO:0043227 membrane-bounded organelle; GO:0043228 non-membrane-bounded organelle; GO:0043229 intracellular organelle; GO:0043231 intracellular membrane-bounded organelle; GO:0043232 intracellular non-membrane-bounded organelle;
Q5WMX0	DIP3 OS=Oryza sativa subsp. japonica OX=39947 GN=dip3 PE=2 SV=1	dip3	0.6189	1.47126e-05	Down	32.549	44.8	11	11	1.2408	1.26046	1.20493	0.784527	0.760506	0.748772	chloroplast	K01183	E3.2.1.14; chitinase [EC:3.2.1.14]	map00520 Amino sugar and nucleotide sugar metabolism; map01100 Metabolic pathways				PF00704	Glycosyl hydrolases family 18	M	KOG4701	Chitinase
A2Y375	Cinnamate-4-hydroxylase(predicted) OS=Oryza sativa subsp. indica OX=39946 GN=OsI_19463 PE=3 SV=1	OsI_19463	0.5339	0.00644236	Down	56.913	31.8	13	12	1.22005	1.46868	1.22296	0.849244	0.619484	0.619581	cytoplasm	K00487	CYP73A; trans-cinnamate 4-monooxygenase [EC:1.14.14.91]	map00130 Ubiquinone and other terpenoid-quinone biosynthesis; map00940 Phenylpropanoid biosynthesis; map00941 Flavonoid biosynthesis; map00945 Stilbenoid, diarylheptanoid and gingerol biosynthesis; map01100 Metabolic pathways; map01110 Biosynthesis of secondary metabolites				PF00067	Cytochrome P450	Q	KOG0156	Cytochrome P450 CYP2 subfamily
Q60E66	Os05g0387200 protein OS=Oryza sativa subsp. japonica OX=39947 GN=Os05g0387200 PE=2 SV=1	Os05g0387200	0.6551	0.000369199	Down	52.87	39.9	13	13	1.25502	1.22216	1.14808	0.833176	0.75963	0.781933	chloroplast	K06118	SQD1, sqdB; UDP-sulfoquinovose synthase [EC:3.13.1.1]	map00520 Amino sugar and nucleotide sugar metabolism; map00561 Glycerolipid metabolism; map01100 Metabolic pathways	GO:0006629 lipid metabolic process; GO:0006643 membrane lipid metabolic process; GO:0006664 glycolipid metabolic process; GO:0006950 response to stress; GO:0007154 cell communication; GO:0008152 metabolic process; GO:0008610 lipid biosynthetic process; GO:0009058 biosynthetic process; GO:0009247 glycolipid biosynthetic process; GO:0009267 cellular response to starvation; GO:0009605 response to ex…	GO:0005622 intracellular; GO:0005623 cell; GO:0005737 cytoplasm; GO:0009507 chloroplast; GO:0009532 plastid stroma; GO:0009536 plastid; GO:0009570 chloroplast stroma; GO:0043226 organelle; GO:0043227 membrane-bounded organelle; GO:0043229 intracellular organelle; GO:0043231 intracellular membrane-bounded organelle;	GO:0003824 catalytic activity; GO:0005488 binding; GO:0005515 protein binding; GO:0008146 sulfotransferase activity; GO:0008270 zinc ion binding; GO:0016740 transferase activity; GO:0016782 transferase activity, transferring sulfur-containing groups; GO:0019899 enzyme binding; GO:0019904 protein domain specific binding; GO:0043167 ion binding; GO:0043169 cation binding; GO:0046872 metal ion bindi…			M	KOG1371	UDP-glucose 4-epimerase/UDP-sulfoquinovose synthase
A2Y4M3	Abhydrolase_3 domain-containing protein OS=Oryza sativa subsp. indica OX=39946 GN=OsI_19949 PE=4 SV=1	OsI_19949	0.4413	0.00875399	Down	38.996	37.3	10	10	1.17864	1.51384	1.17095	0.626363		0.510203	endoplasmic reticulum				GO:0008152 metabolic process; GO:0009056 catabolic process;		GO:0003824 catalytic activity; GO:0016787 hydrolase activity;	PF07859	alpha/beta hydrolase fold	V	KOG1515	Arylacetamide deacetylase
Q6L510	60S ribosomal protein L36 OS=Oryza sativa subsp. japonica OX=39947 GN=Os05g0459900 PE=2 SV=1	Os05g0459900	1.6481	0.00237161	Up	12.735	31.9	4	4	0.718151	0.770339	0.777284	1.28699	1.08611	1.36113	cytoplasm	K02920	RP-L36e, RPL36; large subunit ribosomal protein L36e	map03010 Ribosome	GO:0002181 cytoplasmic translation; GO:0006412 translation; GO:0006518 peptide metabolic process; GO:0006807 nitrogen compound metabolic process; GO:0008152 metabolic process; GO:0009058 biosynthetic process; GO:0009059 macromolecule biosynthetic process; GO:0009987 cellular process; GO:0010467 gene expression; GO:0019538 protein metabolic process; GO:0034641 cellular nitrogen compound metabolic …	GO:0005622 intracellular; GO:0005623 cell; GO:0005737 cytoplasm; GO:0005773 vacuole; GO:0005774 vacuolar membrane; GO:0005829 cytosol; GO:0005840 ribosome; GO:0005911 cell-cell junction; GO:0009506 plasmodesma; GO:0015934 large ribosomal subunit; GO:0016020 membrane; GO:0022625 cytosolic large ribosomal subunit; GO:0022626 cytosolic ribosome; GO:0030054 cell junction; GO:0031090 organelle membran…	GO:0003676 nucleic acid binding; GO:0003723 RNA binding; GO:0003735 structural constituent of ribosome; GO:0005198 structural molecule activity; GO:0005488 binding; GO:0097159 organic cyclic compound binding; GO:1901363 heterocyclic compound binding;			J	KOG3452	60S ribosomal protein L36
Q6F322	Os05g0490700 protein OS=Oryza sativa subsp. japonica OX=39947 GN=Os05g0490700 PE=2 SV=1	Os05g0490700	1.5706	0.000410207	Up	73.563	24.3	10	10	0.830798	0.74149	0.76182	1.27855	1.20605	1.18129	nucleus	K11420	EHMT; [histone H3]-lysine9 N-trimethyltransferase EHMT [EC:2.1.1.355]	map00310 Lysine degradation; map01100 Metabolic pathways	GO:0006325 chromatin organization; GO:0006464 cellular protein modification process; GO:0006479 protein methylation; GO:0006807 nitrogen compound metabolic process; GO:0006996 organelle organization; GO:0007275 multicellular organism development; GO:0008152 metabolic process; GO:0008213 protein alkylation; GO:0008361 regulation of cell size; GO:0009987 cellular process; GO:0010468 regulation of g…	GO:0000775 chromosome, centromeric region; GO:0005622 intracellular; GO:0005623 cell; GO:0005634 nucleus; GO:0005694 chromosome; GO:0043226 organelle; GO:0043227 membrane-bounded organelle; GO:0043228 non-membrane-bounded organelle; GO:0043229 intracellular organelle; GO:0043231 intracellular membrane-bounded organelle; GO:0043232 intracellular non-membrane-bounded organelle; GO:0098687 chromosom…	GO:0003824 catalytic activity; GO:0008168 methyltransferase activity; GO:0008276 protein methyltransferase activity; GO:0016740 transferase activity; GO:0016741 transferase activity, transferring one-carbon groups; GO:0042054 histone methyltransferase activity; GO:0140096 catalytic activity, acting on a protein;	PF02182	YDG/SRA domain	B	KOG1082	Histone H3 (Lys9) methyltransferase SUV39H1/Clr4, required for transcriptional silencing
Q6AUW4	Os05g0500400 protein OS=Oryza sativa subsp. japonica OX=39947 GN=Os05g0500400 PE=4 SV=1	Os05g0500400	1.5881	0.00147124	Up	36.399	35.9	6	6	0.732818	0.785701	0.799797	1.15802	1.16363	1.36003	chloroplast							PF09353	Domain of unknown function (DUF1995)
A2Y720	Late embryogenesis abundant protein 19 OS=Oryza sativa subsp. indica OX=39946 GN=LEA19 PE=1 SV=1	LEA19	0.0354	6.1674e-05	Down	20.467	40	8	2	1.91579	1.81204	2.0671	0.081719	0.04544	0.077909	nucleus				GO:0001101 response to acid chemical; GO:0006950 response to stress; GO:0009266 response to temperature stimulus; GO:0009409 response to cold; GO:0009414 response to water deprivation; GO:0009415 response to water; GO:0009628 response to abiotic stimulus; GO:0010035 response to inorganic substance; GO:0031647 regulation of protein stability; GO:0042221 response to chemical; GO:0050821 protein sta…	GO:0005622 intracellular; GO:0005623 cell; GO:0005634 nucleus; GO:0005737 cytoplasm; GO:0005829 cytosol; GO:0043226 organelle; GO:0043227 membrane-bounded organelle; GO:0043229 intracellular organelle; GO:0043231 intracellular membrane-bounded organelle;				S	KOG4744	Uncharacterized conserved protein
A2Y7J9	Aspartic proteinase oryzasin 1(predicted) OS=Oryza sativa subsp. indica OX=39946 GN=OsI_21016 PE=3 SV=1	OsI_21016	1.6325	0.00125601	Up	54.073	22.4	7	6	0.704861	0.821535	0.752838	1.19683	1.3436	1.18033	chloroplast	K08245	E3.4.23.40; phytepsin [EC:3.4.23.40]		GO:0006508 proteolysis; GO:0006807 nitrogen compound metabolic process; GO:0006950 response to stress; GO:0006970 response to osmotic stress; GO:0008152 metabolic process; GO:0009056 catabolic process; GO:0009057 macromolecule catabolic process; GO:0009628 response to abiotic stimulus; GO:0009651 response to salt stress; GO:0009719 response to endogenous stimulus; GO:0009725 response to hormone; …	GO:0005622 intracellular; GO:0005623 cell; GO:0005737 cytoplasm; GO:0005773 vacuole; GO:0005829 cytosol; GO:0005911 cell-cell junction; GO:0009506 plasmodesma; GO:0030054 cell junction; GO:0043226 organelle; GO:0043227 membrane-bounded organelle; GO:0043229 intracellular organelle; GO:0043231 intracellular membrane-bounded organelle; GO:0055044 symplast;	GO:0003824 catalytic activity; GO:0004175 endopeptidase activity; GO:0004190 aspartic-type endopeptidase activity; GO:0008233 peptidase activity; GO:0016787 hydrolase activity; GO:0070001 aspartic-type peptidase activity; GO:0070011 peptidase activity, acting on L-amino acid peptides; GO:0140096 catalytic activity, acting on a protein;	PF05184	Saposin-like type B, region 1	O	KOG1339	Aspartyl protease
Q688T8	Glucose-1-phosphate adenylyltransferase large subunit 3, chloroplastic/amyloplastic OS=Oryza sativa subsp. japonica OX=39947 GN=AGPL3 PE=1 SV=1	AGPL3	0.2036	6.10659e-05	Down	57.653	32.9	13	12	1.77307	1.71649	1.49531	0.38156	0.295389	0.33818	nucleus	K00975	glgC; glucose-1-phosphate adenylyltransferase [EC:2.7.7.27]	map00500 Starch and sucrose metabolism; map00520 Amino sugar and nucleotide sugar metabolism; map01100 Metabolic pathways; map01110 Biosynthesis of secondary metabolites	GO:0000271 polysaccharide biosynthetic process; GO:0005975 carbohydrate metabolic process; GO:0005976 polysaccharide metabolic process; GO:0005982 starch metabolic process; GO:0006073 cellular glucan metabolic process; GO:0008152 metabolic process; GO:0009058 biosynthetic process; GO:0009059 macromolecule biosynthetic process; GO:0009250 glucan biosynthetic process; GO:0009987 cellular process; G…	GO:0005622 intracellular; GO:0005623 cell; GO:0005737 cytoplasm; GO:0009501 amyloplast; GO:0009507 chloroplast; GO:0009536 plastid; GO:0043226 organelle; GO:0043227 membrane-bounded organelle; GO:0043229 intracellular organelle; GO:0043231 intracellular membrane-bounded organelle;	GO:0003824 catalytic activity; GO:0008878 glucose-1-phosphate adenylyltransferase activity; GO:0016740 transferase activity; GO:0016772 transferase activity, transferring phosphorus-containing groups; GO:0016779 nucleotidyltransferase activity; GO:0070566 adenylyltransferase activity;			H	KOG1322	GDP-mannose pyrophosphorylase/mannose-1-phosphate guanylyltransferase
A2Y861	UDP-glucose 4-epimerase OS=Oryza sativa subsp. indica OX=39946 GN=OsI_21235 PE=3 SV=1	OsI_21235	0.5892	0.000342021	Down	38.988	47.2	14	14	1.26667	1.23779	1.27108	0.762113	0.786228	0.676125	chloroplast	K01784	galE, GALE; UDP-glucose 4-epimerase [EC:5.1.3.2]	map00052 Galactose metabolism; map00520 Amino sugar and nucleotide sugar metabolism; map01100 Metabolic pathways						Q	KOG1371	UDP-glucose 4-epimerase/UDP-sulfoquinovose synthase
Q5VRZ6	Os06g0112400 protein OS=Oryza sativa subsp. japonica OX=39947 GN=Os06g0112400 PE=2 SV=1	Os06g0112400	2.3179	0.000512327	Up	27.763	18	4	4	0.605572	0.648741	0.554063	1.57592	1.36795	1.24776	chloroplast							PF00076	RNA recognition motif. (a.k.a. RRM, RBD, or RNP domain)
Q9SNN5	Os06g0130800 protein OS=Oryza sativa subsp. japonica OX=39947 GN=Os06g0130800 PE=2 SV=1	Os06g0130800	1.6724	0.000142843	Up	25.18	41.7	7	7	0.779828	0.713362	0.75201	1.31245	1.20426	1.23809	nucleus	K11275	H1_5; histone H1/5			GO:0005622 intracellular; GO:0005623 cell; GO:0005634 nucleus; GO:0005694 chromosome; GO:0043226 organelle; GO:0043227 membrane-bounded organelle; GO:0043228 non-membrane-bounded organelle; GO:0043229 intracellular organelle; GO:0043231 intracellular membrane-bounded organelle; GO:0043232 intracellular non-membrane-bounded organelle;		PF00538	linker histone H1 and H5 family
A2YAP1	UDPGT domain-containing protein(predicted) OS=Oryza sativa subsp. indica OX=39946 GN=OsI_22158 PE=4 SV=1	OsI_22158	1.9873	0.000861416	Up	86.628	19.5	10	7	0.69734	0.733787	0.577376	1.37443	1.3523	1.26477	chloroplast	K05894	OPR; 12-oxophytodienoic acid reductase [EC:1.3.1.42]	map00592 alpha-Linolenic acid metabolism; map01100 Metabolic pathways; map01110 Biosynthesis of secondary metabolites	GO:0006082 organic acid metabolic process; GO:0006629 lipid metabolic process; GO:0006631 fatty acid metabolic process; GO:0006633 fatty acid biosynthetic process; GO:0006950 response to stress; GO:0006952 defense response; GO:0008152 metabolic process; GO:0008610 lipid biosynthetic process; GO:0009058 biosynthetic process; GO:0009694 jasmonic acid metabolic process; GO:0009695 jasmonic acid bios…	GO:0005622 intracellular; GO:0005623 cell;	GO:0003824 catalytic activity; GO:0016491 oxidoreductase activity; GO:0016627 oxidoreductase activity, acting on the CH-CH group of donors; GO:0016628 oxidoreductase activity, acting on the CH-CH group of donors, NAD or NADP as acceptor; GO:0016629 12-oxophytodienoate reductase activity;	PF00724	NADH:flavin oxidoreductase / NADH oxidase family	C	KOG0134	NADH:flavin oxidoreductase/12-oxophytodienoate reductase
Q654U5	Os06g0247800 protein OS=Oryza sativa subsp. japonica OX=39947 GN=Os06g0247800 PE=2 SV=1	Os06g0247800	1.5306	0.0131015	Up	99.24	22.2	17	10	0.753051	0.872478	0.745449	1.31024	1.01356	1.30522	endoplasmic reticulum	K01528	DNM1_3; dynamin 1/3 [EC:3.6.5.5]	map04144 Endocytosis	GO:0000266 mitochondrial fission; GO:0000902 cell morphogenesis; GO:0000904 cell morphogenesis involved in differentiation; GO:0001101 response to acid chemical; GO:0006810 transport; GO:0006892 post-Golgi vesicle-mediated transport; GO:0006896 Golgi to vacuole transport; GO:0006897 endocytosis; GO:0006898 receptor-mediated endocytosis; GO:0006996 organelle organization; GO:0007005 mitochondrion …	GO:0005622 intracellular; GO:0005623 cell; GO:0005737 cytoplasm; GO:0005773 vacuole; GO:0005774 vacuolar membrane; GO:0005794 Golgi apparatus; GO:0005829 cytosol; GO:0005886 plasma membrane; GO:0005911 cell-cell junction; GO:0009504 cell plate; GO:0009506 plasmodesma; GO:0012505 endomembrane system; GO:0016020 membrane; GO:0030054 cell junction; GO:0030135 coated vesicle; GO:0030136 clathrin-coat…	GO:0003824 catalytic activity; GO:0003924 GTPase activity; GO:0005488 binding; GO:0005515 protein binding; GO:0008017 microtubule binding; GO:0008092 cytoskeletal protein binding; GO:0015631 tubulin binding; GO:0016462 pyrophosphatase activity; GO:0016787 hydrolase activity; GO:0016817 hydrolase activity, acting on acid anhydrides; GO:0016818 hydrolase activity, acting on acid anhydrides, in phos…	PF00350; PF00169	Dynamin family; PH domain	U	KOG0446	Vacuolar sorting protein VPS1, dynamin, and related proteins
A2YEF9	Expressed protein(predicted) OS=Oryza sativa subsp. indica OX=39946 GN=OsI_23504 PE=4 SV=1	OsI_23504	5.0447	0.000191597	Up	22.566	46.9	6	6	0.256477	0.376572	0.359554	1.67247	1.74261	1.59232	nucleus
Q67VM2	Os06g0632200 protein OS=Oryza sativa subsp. japonica OX=39947 GN=Os06g0632200 PE=3 SV=1	Os06g0632200	0.6156	0.008186	Down	52.76	23.7	7	7	1.34395	1.19188	1.17805	0.907025	0.698589	0.680508	chloroplast	K06001	trpB; tryptophan synthase beta chain [EC:4.2.1.20]	map00260 Glycine, serine and threonine metabolism; map00400 Phenylalanine, tyrosine and tryptophan biosynthesis; map01100 Metabolic pathways; map01110 Biosynthesis of secondary metabolites; map01230 Biosynthesis of amino acids						E	KOG1395	Tryptophan synthase beta chain
A2YFL3	Putative ATP synthase delta chain(predicted) OS=Oryza sativa subsp. indica OX=39946 GN=OsI_23896 PE=3 SV=1	OsI_23896	0.5612	0.00041809	Down	25.065	50.7	11	11	1.24161	1.19227	1.40936	0.703134	0.709685	0.743944	mitochondria	K02137	ATPeF0O, ATP5O, ATP5; F-type H+-transporting ATPase subunit O	map00190 Oxidative phosphorylation; map01100 Metabolic pathways		GO:0005622 intracellular; GO:0005623 cell; GO:0005737 cytoplasm; GO:0005739 mitochondrion; GO:0005740 mitochondrial envelope; GO:0005743 mitochondrial inner membrane; GO:0005753 mitochondrial proton-transporting ATP synthase complex; GO:0005886 plasma membrane; GO:0009507 chloroplast; GO:0009536 plastid; GO:0016020 membrane; GO:0016469 proton-transporting two-sector ATPase complex; GO:0019866 org…	GO:0005488 binding; GO:0008270 zinc ion binding; GO:0043167 ion binding; GO:0043169 cation binding; GO:0046872 metal ion binding; GO:0046914 transition metal ion binding; GO:0050897 cobalt ion binding;			C	KOG1662	Mitochondrial F1F0-ATP synthase, subunit OSCP/ATP5
Q655T1	Phosphoglycerate kinase OS=Oryza sativa subsp. japonica OX=39947 GN=Os06g0668200 PE=2 SV=1	Os06g0668200	0.337	2.81951e-06	Down	42.278	76.1	24	13	1.47475	1.56592	1.44688	0.504424	0.49036	0.517664	chloroplast	K00927	PGK, pgk; phosphoglycerate kinase [EC:2.7.2.3]	map00010 Glycolysis / Gluconeogenesis; map00710 Carbon fixation in photosynthetic organisms; map01100 Metabolic pathways; map01110 Biosynthesis of secondary metabolites; map01200 Carbon metabolism; map01230 Biosynthesis of amino acids	GO:0002237 response to molecule of bacterial origin; GO:0005975 carbohydrate metabolic process; GO:0006082 organic acid metabolic process; GO:0006090 pyruvate metabolic process; GO:0006091 generation of precursor metabolites and energy; GO:0006096 glycolytic process; GO:0006139 nucleobase-containing compound metabolic process; GO:0006163 purine nucleotide metabolic process; GO:0006164 purine nucl…	GO:0005576 extracellular region; GO:0005622 intracellular; GO:0005623 cell; GO:0005634 nucleus; GO:0005737 cytoplasm; GO:0005773 vacuole; GO:0005774 vacuolar membrane; GO:0005829 cytosol; GO:0005886 plasma membrane; GO:0005911 cell-cell junction; GO:0009506 plasmodesma; GO:0009507 chloroplast; GO:0009532 plastid stroma; GO:0009536 plastid; GO:0009570 chloroplast stroma; GO:0016020 membrane; GO:00…	GO:0003824 catalytic activity; GO:0004618 phosphoglycerate kinase activity; GO:0004672 protein kinase activity; GO:0016301 kinase activity; GO:0016740 transferase activity; GO:0016772 transferase activity, transferring phosphorus-containing groups; GO:0016773 phosphotransferase activity, alcohol group as acceptor; GO:0016774 phosphotransferase activity, carboxyl group as acceptor; GO:0140096 cata…	PF00162	Phosphoglycerate kinase	G	KOG1367	3-phosphoglycerate kinase
Q7EZD7	Sugar transport protein MST3 OS=Oryza sativa subsp. japonica OX=39947 GN=MST3 PE=2 SV=1	MST3	3.0106	0.00400458	Up	56.764	15.8	7	6		0.507021	0.399454	1.5856	1.29582	1.2121	plasma membrane				GO:0006810 transport; GO:0006811 ion transport; GO:0006812 cation transport; GO:0008643 carbohydrate transport; GO:0008645 hexose transmembrane transport; GO:0015672 monovalent inorganic cation transport; GO:0015749 monosaccharide transmembrane transport; GO:0034219 carbohydrate transmembrane transport; GO:0034220 ion transmembrane transport; GO:0046323 glucose import; GO:0051179 localization; GO…	GO:0005622 intracellular; GO:0005623 cell; GO:0005634 nucleus; GO:0005737 cytoplasm; GO:0005773 vacuole; GO:0005886 plasma membrane; GO:0005911 cell-cell junction; GO:0009506 plasmodesma; GO:0016020 membrane; GO:0030054 cell junction; GO:0043226 organelle; GO:0043227 membrane-bounded organelle; GO:0043229 intracellular organelle; GO:0043231 intracellular membrane-bounded organelle; GO:0055044 sym…	GO:0005215 transporter activity; GO:0005351 carbohydrate:proton symporter activity; GO:0005355 glucose transmembrane transporter activity; GO:0005402 carbohydrate:cation symporter activity; GO:0008324 cation transmembrane transporter activity; GO:0015075 ion transmembrane transporter activity; GO:0015077 monovalent inorganic cation transmembrane transporter activity; GO:0015078 proton transmembra…			U	KOG0254	Predicted transporter (major facilitator superfamily)
Q8H4J8	Os07g0142900 protein OS=Oryza sativa subsp. japonica OX=39947 GN=Os07g0142900 PE=4 SV=2	Os07g0142900	0.3621	8.26827e-05	Down	40.553	22.9	7	6	1.52082	1.56564	1.31866	0.50715	0.565363	0.522367	chloroplast					GO:0005622 intracellular; GO:0005623 cell; GO:0005737 cytoplasm; GO:0009507 chloroplast; GO:0009526 plastid envelope; GO:0009532 plastid stroma; GO:0009534 chloroplast thylakoid; GO:0009535 chloroplast thylakoid membrane; GO:0009536 plastid; GO:0009570 chloroplast stroma; GO:0009579 thylakoid; GO:0009941 chloroplast envelope; GO:0010287 plastoglobule; GO:0016020 membrane; GO:0031967 organelle env…		PF00248	Aldo/keto reductase family	C	KOG1575	Voltage-gated shaker-like K+ channel, subunit beta/KCNAB
A2YIF3	Abhydrolase_3 domain-containing protein OS=Oryza sativa subsp. indica OX=39946 GN=OsI_24995 PE=4 SV=1	OsI_24995	0.5677	0.00105644	Down	35.009	68.6	18	17	1.26067	1.29166	1.27494	0.642234	0.809613	0.72088	cytoplasm							PF07859	alpha/beta hydrolase fold	V	KOG1515	Arylacetamide deacetylase
A2YIF4	Abhydrolase_3 domain-containing protein OS=Oryza sativa subsp. indica OX=39946 GN=OsI_24996 PE=4 SV=1	OsI_24996	1.7231	0.00104125	Up	35.686	18.5	4	4	0.731673	0.777515	0.694215	1.37803	1.14191	1.27666	cytoplasm							PF07859	alpha/beta hydrolase fold	V	KOG1515	Arylacetamide deacetylase
Q0D840	Thioredoxin H1 OS=Oryza sativa subsp. japonica OX=39947 GN=TRXH PE=1 SV=1	TRXH	0.5136	0.000361317	Down	13.156	67.2	9	8	1.28838	1.35457	1.32115	0.721062	0.712357	0.602484	cytoplasm	K03671	trxA; thioredoxin 1		GO:0006810 transport; GO:0006950 response to stress; GO:0006979 response to oxidative stress; GO:0008152 metabolic process; GO:0009266 response to temperature stimulus; GO:0009409 response to cold; GO:0009628 response to abiotic stimulus; GO:0009636 response to toxic substance; GO:0009987 cellular process; GO:0010496 intercellular transport; GO:0010497 plasmodesmata-mediated intercellular transpo…	GO:0005622 intracellular; GO:0005623 cell; GO:0005737 cytoplasm; GO:0005829 cytosol;	GO:0003824 catalytic activity; GO:0004791 thioredoxin-disulfide reductase activity; GO:0004857 enzyme inhibitor activity; GO:0015035 protein disulfide oxidoreductase activity; GO:0015036 disulfide oxidoreductase activity; GO:0016209 antioxidant activity; GO:0016491 oxidoreductase activity; GO:0016651 oxidoreductase activity, acting on NAD(P)H; GO:0016667 oxidoreductase activity, acting on a sulfu…	PF00085	Thioredoxin	O	KOG0907	Thioredoxin
A2YJU3	Uncharacterized protein OS=Oryza sativa subsp. indica OX=39946 GN=OsI_25493 PE=4 SV=1	OsI_25493	0.6366	0.00994613	Down	11.943	44.5	4	4	1.33481	1.12753	1.20375	0.915415	0.724268	0.694233	chloroplast
A2YK26	Prohibitin OS=Oryza sativa subsp. indica OX=39946 GN=OsI_25575 PE=3 SV=1	OsI_25575	0.6225	0.000259258	Down	31.954	49.1	10	3	1.21106	1.17305	1.31377	0.757779	0.747899	0.796438	chloroplast	K17081	PHB2; prohibitin 2			GO:0005618 cell wall; GO:0005622 intracellular; GO:0005623 cell; GO:0005737 cytoplasm; GO:0005739 mitochondrion; GO:0005740 mitochondrial envelope; GO:0005743 mitochondrial inner membrane; GO:0005746 mitochondrial respirasome; GO:0005747 mitochondrial respiratory chain complex I; GO:0005773 vacuole; GO:0005774 vacuolar membrane; GO:0005911 cell-cell junction; GO:0009506 plasmodesma; GO:0009507 ch…				O	KOG3090	Prohibitin-like protein
A2YLB1	Protein QUIRKY-like(predicted) OS=Oryza sativa subsp. indica OX=39946 GN=OsI_26008 PE=4 SV=1	OsI_26008	1.8142	0.000814938	Up	116.4	23.4	14	14	0.632712	0.760862	0.738468	1.36627	1.22064	1.28105	endoplasmic reticulum				GO:0001505 regulation of neurotransmitter levels; GO:0007154 cell communication; GO:0007165 signal transduction; GO:0009987 cellular process; GO:0010646 regulation of cell communication; GO:0019722 calcium-mediated signaling; GO:0019932 second-messenger-mediated signaling; GO:0023051 regulation of signaling; GO:0023052 signaling; GO:0030100 regulation of endocytosis; GO:0030334 regulation of cell…	GO:0005622 intracellular; GO:0005623 cell; GO:0005737 cytoplasm; GO:0005768 endosome; GO:0005783 endoplasmic reticulum; GO:0005789 endoplasmic reticulum membrane; GO:0008021 synaptic vesicle; GO:0012505 endomembrane system; GO:0012506 vesicle membrane; GO:0016020 membrane; GO:0016021 integral component of membrane; GO:0030133 transport vesicle; GO:0030658 transport vesicle membrane; GO:0030659 cy…	GO:0005488 binding; GO:0005509 calcium ion binding; GO:0043167 ion binding; GO:0043169 cation binding; GO:0046872 metal ion binding;	PF00168	C2 domain
Q2QLS7	Os12g0630200 protein OS=Oryza sativa subsp. japonica OX=39947 GN=LOC_Os12g43450 PE=4 SV=1	LOC_Os12g43450	0.3586	1.98814e-05	Down	25.008	50	11	11	1.35999	1.49001	1.56617	0.543406	0.519518	0.520906	chloroplast							PF00314	Thaumatin family
Q2QLS3	Alpha-amylase/trypsin inhibitor, putative, expressed OS=Oryza sativa subsp. japonica OX=39947 GN=LOC_Os12g43490 PE=2 SV=1	LOC_Os12g43490	0.5549	0.00134362	Down	26.52	30.2	6	5	1.35291	1.31186	1.19407	0.756204	0.759533	0.625422	extracellular							PF00314	Thaumatin family
A2YM28	Thiamine thiazole synthase, chloroplastic OS=Oryza sativa subsp. indica OX=39946 GN=THI1 PE=3 SV=1	THI1	0.2121	0.000108398	Down	37.05	37.1	8	8	1.97649	1.41935	1.5541	0.33489	0.358349	0.356827	chloroplast	K03146	THI4, THI1; cysteine-dependent adenosine diphosphate thiazole synthase [EC:2.4.2.60]	map00730 Thiamine metabolism; map01100 Metabolic pathways	GO:0006725 cellular aromatic compound metabolic process; GO:0006766 vitamin metabolic process; GO:0006767 water-soluble vitamin metabolic process; GO:0006772 thiamine metabolic process; GO:0006790 sulfur compound metabolic process; GO:0006807 nitrogen compound metabolic process; GO:0008152 metabolic process; GO:0009058 biosynthetic process; GO:0009110 vitamin biosynthetic process; GO:0009228 thia…	GO:0005622 intracellular; GO:0005623 cell; GO:0005737 cytoplasm; GO:0005829 cytosol;	GO:0005488 binding; GO:0005506 iron ion binding; GO:0043167 ion binding; GO:0043169 cation binding; GO:0046872 metal ion binding; GO:0046914 transition metal ion binding;			H	KOG2960	Protein involved in thiamine biosynthesis and DNA damage tolerance
Q8GVP6	Probable pyruvate, phosphate dikinase regulatory protein, chloroplastic OS=Oryza sativa subsp. japonica OX=39947 GN=PDRP1 PE=2 SV=2	PDRP1	1.8241	0.000217724	Up	51.075	25.3	8	8	0.706395	0.69385	0.724294	1.17916	1.36655	1.32975	chloroplast	K20115	RP; [pyruvate, phosphate dikinase]-phosphate phosphotransferase / [pyruvate, phosphate dikinase] kinase [EC:2.7.4.27 2.7.11.32]		GO:0006464 cellular protein modification process; GO:0006468 protein phosphorylation; GO:0006793 phosphorus metabolic process; GO:0006796 phosphate-containing compound metabolic process; GO:0006807 nitrogen compound metabolic process; GO:0008152 metabolic process; GO:0009987 cellular process; GO:0016310 phosphorylation; GO:0019538 protein metabolic process; GO:0036211 protein modification process…	GO:0005622 intracellular; GO:0005623 cell; GO:0005737 cytoplasm; GO:0005829 cytosol;	GO:0003824 catalytic activity; GO:0004672 protein kinase activity; GO:0016301 kinase activity; GO:0016740 transferase activity; GO:0016772 transferase activity, transferring phosphorus-containing groups; GO:0016773 phosphotransferase activity, alcohol group as acceptor; GO:0140096 catalytic activity, acting on a protein;
Q6ZL42	Probable histone H2A.2 OS=Oryza sativa subsp. japonica OX=39947 GN=Os07g0545400 PE=2 SV=1	Os07g0545400	1.7328	0.0178764	Up	13.976	34.1	4	1	0.749571	0.579275	0.866676	1.1933	1.13165	1.47953	nucleus	K11251	H2A; histone H2A		GO:0006325 chromatin organization; GO:0006342 chromatin silencing; GO:0006355 regulation of transcription, DNA-templated; GO:0006996 organelle organization; GO:0009889 regulation of biosynthetic process; GO:0009890 negative regulation of biosynthetic process; GO:0009892 negative regulation of metabolic process; GO:0009987 cellular process; GO:0010468 regulation of gene expression; GO:0010556 regu…	GO:0000228 nuclear chromosome; GO:0000785 chromatin; GO:0000790 nuclear chromatin; GO:0005622 intracellular; GO:0005623 cell; GO:0005634 nucleus; GO:0005694 chromosome; GO:0031974 membrane-enclosed lumen; GO:0031981 nuclear lumen; GO:0043226 organelle; GO:0043227 membrane-bounded organelle; GO:0043228 non-membrane-bounded organelle; GO:0043229 intracellular organelle; GO:0043231 intracellular mem…	GO:0003676 nucleic acid binding; GO:0003677 DNA binding; GO:0005488 binding; GO:0097159 organic cyclic compound binding; GO:1901363 heterocyclic compound binding;	PF00125	Core histone H2A/H2B/H3/H4	B	KOG1756	Histone 2A
Q8GVZ0	Os07g0546000 protein OS=Oryza sativa subsp. japonica OX=39947 GN=Os07g0546000 PE=2 SV=1	Os07g0546000	0.6404	0.000401711	Down	27.341	76.5	14	14	1.13704	1.30649	1.21423	0.787605	0.784734	0.769908	cytoplasm	K01823	idi, IDI; isopentenyl-diphosphate Delta-isomerase [EC:5.3.3.2]	map00900 Terpenoid backbone biosynthesis; map01100 Metabolic pathways; map01110 Biosynthesis of secondary metabolites	GO:0000003 reproduction; GO:0003006 developmental process involved in reproduction; GO:0006629 lipid metabolic process; GO:0006644 phospholipid metabolic process; GO:0006720 isoprenoid metabolic process; GO:0006793 phosphorus metabolic process; GO:0006796 phosphate-containing compound metabolic process; GO:0007275 multicellular organism development; GO:0008152 metabolic process; GO:0008299 isopre…	GO:0005622 intracellular; GO:0005623 cell; GO:0005737 cytoplasm; GO:0005739 mitochondrion; GO:0005829 cytosol; GO:0009507 chloroplast; GO:0009536 plastid; GO:0043226 organelle; GO:0043227 membrane-bounded organelle; GO:0043229 intracellular organelle; GO:0043231 intracellular membrane-bounded organelle;	GO:0003824 catalytic activity; GO:0004452 isopentenyl-diphosphate delta-isomerase activity; GO:0016853 isomerase activity; GO:0016860 intramolecular oxidoreductase activity; GO:0016863 intramolecular oxidoreductase activity, transposing C=C bonds;	PF00293	NUDIX domain	Q	KOG0142	Isopentenyl pyrophosphate:dimethylallyl pyrophosphate isomerase
A2YMG8	Usp domain-containing protein OS=Oryza sativa subsp. indica OX=39946 GN=OsI_26421 PE=4 SV=1	OsI_26421	1.8434	0.00314441	Up	28.16	42.9	7	6	0.695883	0.740003	0.674241	1.07329	1.38253	1.43405	chloroplast							PF00582	Universal stress protein family
Q6ZFM7	Os07g0582400 protein OS=Oryza sativa subsp. japonica OX=39947 GN=Os07g0582400 PE=3 SV=1	Os07g0582400	2.4908	2.99891e-05	Up	54.416	14.9	6	6	0.593167	0.542434	0.583204	1.42268	1.51207	1.34644	plasma membrane				GO:0006810 transport; GO:0006811 ion transport; GO:0006812 cation transport; GO:0007275 multicellular organism development; GO:0008643 carbohydrate transport; GO:0008645 hexose transmembrane transport; GO:0009653 anatomical structure morphogenesis; GO:0009791 post-embryonic development; GO:0010015 root morphogenesis; GO:0010101 post-embryonic root morphogenesis; GO:0010102 lateral root morphogene…	GO:0005623 cell; GO:0005886 plasma membrane; GO:0016020 membrane; GO:0042995 cell projection; GO:0071944 cell periphery; GO:0090406 pollen tube; GO:0120025 plasma membrane bounded cell projection;	GO:0005215 transporter activity; GO:0005351 carbohydrate:proton symporter activity; GO:0005354 galactose transmembrane transporter activity; GO:0005355 glucose transmembrane transporter activity; GO:0005365 myo-inositol transmembrane transporter activity; GO:0005402 carbohydrate:cation symporter activity; GO:0008324 cation transmembrane transporter activity; GO:0015075 ion transmembrane transport…			U	KOG0254	Predicted transporter (major facilitator superfamily)
A2YN39	C2 domain-containing protein OS=Oryza sativa subsp. indica OX=39946 GN=OsI_26649 PE=4 SV=1	OsI_26649	1.7652	5.55337e-05	Up	50.899	32.5	9	2	0.748209	0.738863	0.682784	1.28397	1.3015	1.24468	extracellular							PF00168	C2 domain
A2YNL0	Seed protein(predicted) OS=Oryza sativa subsp. indica OX=39946 GN=OsI_26825 PE=4 SV=1	OsI_26825	1.5135	0.00111611	Up	23.73	41	5	3	0.735944	0.868333	0.782805	1.17521	1.22245	1.21526	cytoplasm	K13346	PEX10; peroxin-10	map04146 Peroxisome	GO:0001101 response to acid chemical; GO:0002376 immune system process; GO:0006950 response to stress; GO:0006952 defense response; GO:0006955 immune response; GO:0009605 response to external stimulus; GO:0009607 response to biotic stimulus; GO:0009620 response to fungus; GO:0009719 response to endogenous stimulus; GO:0009725 response to hormone; GO:0009753 response to jasmonic acid; GO:0009814 d…	GO:0005622 intracellular; GO:0005623 cell; GO:0005737 cytoplasm; GO:0005777 peroxisome; GO:0005829 cytosol; GO:0009507 chloroplast; GO:0009532 plastid stroma; GO:0009536 plastid; GO:0009570 chloroplast stroma; GO:0042579 microbody; GO:0043226 organelle; GO:0043227 membrane-bounded organelle; GO:0043229 intracellular organelle; GO:0043231 intracellular membrane-bounded organelle;		PF07876	Stress responsive A/B Barrel Domain
Q8L4D3	Os07g0620200 protein OS=Oryza sativa subsp. japonica OX=39947 GN=Os07g0620200 PE=4 SV=1	Os07g0620200	1.8164	0.00522332	Up	41.413	15.4	3	3	0.735659	0.684617		1.32105	1.25867		mitochondria	K09511	DNAJB5; DnaJ homolog subfamily B member 5
A2YP40	TolB protein-related(predicted) OS=Oryza sativa subsp. indica OX=39946 GN=OsI_27029 PE=4 SV=1	OsI_27029	0.4463	2.06317e-05	Down	71.373	33.5	14	14	1.35199	1.4267	1.36983	0.653611	0.609487	0.588388	cytoplasm
A2YPT8	Putative stress-related protein(predicted) OS=Oryza sativa subsp. indica OX=39946 GN=OsI_27290 PE=4 SV=1	OsI_27290	1.8688	7.04277e-05	Up	27.336	54.9	10	10	0.668461	0.701887	0.721126	1.26015	1.26815	1.38023	cytoplasm				GO:0006996 organelle organization; GO:0009987 cellular process; GO:0010876 lipid localization; GO:0016043 cellular component organization; GO:0019915 lipid storage; GO:0032502 developmental process; GO:0033036 macromolecule localization; GO:0034389 lipid droplet organization; GO:0040007 growth; GO:0040008 regulation of growth; GO:0045927 positive regulation of growth; GO:0048518 positive regulati…	GO:0005622 intracellular; GO:0005623 cell; GO:0005737 cytoplasm; GO:0005773 vacuole; GO:0005811 lipid droplet; GO:0043226 organelle; GO:0043227 membrane-bounded organelle; GO:0043228 non-membrane-bounded organelle; GO:0043229 intracellular organelle; GO:0043231 intracellular membrane-bounded organelle; GO:0043232 intracellular non-membrane-bounded organelle;
Q6ZDW8	Os07g0674400 protein OS=Oryza sativa subsp. japonica OX=39947 GN=P0618H09.12 PE=2 SV=1	P0618H09.12	1.84	0.000912086	Up	14.125	56.4	5	5	0.695643	0.67654	0.74052	1.16957	1.26509	1.45264	chloroplast
A2YPX2	Peroxidase OS=Oryza sativa subsp. indica OX=39946 GN=OsI_27326 PE=3 SV=1	OsI_27326	2.6462	8.11774e-05	Up	33.608	48.1	10	2	0.485247	0.582252	0.578057	1.44794	1.45471	1.4518	chloroplast	K00430	E1.11.1.7; peroxidase [EC:1.11.1.7]	map00940 Phenylpropanoid biosynthesis; map01100 Metabolic pathways; map01110 Biosynthesis of secondary metabolites				PF00141	Peroxidase
A2YQ14	Ricin B-like lectin R40G2(predicted) OS=Oryza sativa subsp. indica OX=39946 GN=OsI_27370 PE=4 SV=1	OsI_27370	0.5265	0.00190684	Down	39.17	53.4	13	8	1.46615	1.21556	1.2489	0.78029	0.624516	0.66458	cytoplasm
Q69UI8	Os08g0116500 protein OS=Oryza sativa subsp. japonica OX=39947 GN=Os08g0116500 PE=2 SV=1	Os08g0116500	0.6393	0.0254202	Down	11.082	68.2	3	3	1.30646	1.04311	1.31043	0.637153	0.783598	0.919245	chloroplast	K02942	RP-LP1, RPLP1; large subunit ribosomal protein LP1	map03010 Ribosome	GO:0001932 regulation of protein phosphorylation; GO:0001934 positive regulation of protein phosphorylation; GO:0002181 cytoplasmic translation; GO:0006412 translation; GO:0006518 peptide metabolic process; GO:0006807 nitrogen compound metabolic process; GO:0008152 metabolic process; GO:0009058 biosynthetic process; GO:0009059 macromolecule biosynthetic process; GO:0009893 positive regulation of …	GO:0005622 intracellular; GO:0005623 cell; GO:0005634 nucleus; GO:0005737 cytoplasm; GO:0005829 cytosol; GO:0005840 ribosome; GO:0005844 polysome; GO:0005886 plasma membrane; GO:0015934 large ribosomal subunit; GO:0016020 membrane; GO:0022625 cytosolic large ribosomal subunit; GO:0022626 cytosolic ribosome; GO:0032991 protein-containing complex; GO:0042788 polysomal ribosome; GO:0043226 organelle…	GO:0003735 structural constituent of ribosome; GO:0005198 structural molecule activity; GO:0008047 enzyme activator activity; GO:0019207 kinase regulator activity; GO:0019209 kinase activator activity; GO:0019887 protein kinase regulator activity; GO:0030234 enzyme regulator activity; GO:0030295 protein kinase activator activity; GO:0098772 molecular function regulator;			J	KOG1762	60s acidic ribosomal protein P1
Q6YPF1	Fructose-bisphosphate aldolase OS=Oryza sativa subsp. japonica OX=39947 GN=Os08g0120600 PE=2 SV=1	Os08g0120600	1.9653	0.0149341	Up	38.393	38.7	9	6	0.655222	0.615609	0.752602	1.5938	0.9705	1.41226	cytoplasm	K01623	ALDO; fructose-bisphosphate aldolase, class I [EC:4.1.2.13]	map00010 Glycolysis / Gluconeogenesis; map00030 Pentose phosphate pathway; map00051 Fructose and mannose metabolism; map00710 Carbon fixation in photosynthetic organisms; map01100 Metabolic pathways; map01110 Biosynthesis of secondary metabolites; map01200 Carbon metabolism; map01230 Biosynthesis of amino acids				PF00274	Fructose-bisphosphate aldolase class-I	G	KOG1557	Fructose-biphosphate aldolase
A2YQT7	Glyceraldehyde-3-phosphate dehydrogenase, cytosolic OS=Oryza sativa subsp. indica OX=39946 GN=GAPC PE=2 SV=1	GAPC	0.629	3.59552e-05	Down	36.412	79.5	23	14	1.24704	1.23636	1.19975	0.776894	0.743874	0.79609	cytoplasm	K00134	GAPDH, gapA; glyceraldehyde 3-phosphate dehydrogenase [EC:1.2.1.12]	map00010 Glycolysis / Gluconeogenesis; map00710 Carbon fixation in photosynthetic organisms; map01100 Metabolic pathways; map01110 Biosynthesis of secondary metabolites; map01200 Carbon metabolism; map01230 Biosynthesis of amino acids	GO:0008152 metabolic process; GO:0009314 response to radiation; GO:0009416 response to light stimulus; GO:0009628 response to abiotic stimulus; GO:0050896 response to stimulus; GO:0055114 oxidation-reduction process;	GO:0032991 protein-containing complex;	GO:0000166 nucleotide binding; GO:0003824 catalytic activity; GO:0004365 glyceraldehyde-3-phosphate dehydrogenase (NAD+) (phosphorylating) activity; GO:0005488 binding; GO:0016491 oxidoreductase activity; GO:0016620 oxidoreductase activity, acting on the aldehyde or oxo group of donors, NAD or NADP as acceptor; GO:0016903 oxidoreductase activity, acting on the aldehyde or oxo group of donors; GO:…	PF00044; PF02800	Glyceraldehyde 3-phosphate dehydrogenase, NAD binding domain; Glyceraldehyde 3-phosphate dehydrogenase, C-terminal domain	G	KOG0657	Glyceraldehyde 3-phosphate dehydrogenase
A2YR42	EF-hand domain-containing protein OS=Oryza sativa subsp. indica OX=39946 GN=OsI_27768 PE=4 SV=1	OsI_27768	0.4736	0.0186956	Down	65.278	12.6	5	5	1.05776	1.84074	1.17325	0.714488	0.542746	0.671021	cytoplasm	K17871	ndh1; NADH:ubiquinone reductase (non-electrogenic) [EC:1.6.5.9]		GO:0001300 chronological cell aging; GO:0005975 carbohydrate metabolic process; GO:0005996 monosaccharide metabolic process; GO:0006006 glucose metabolic process; GO:0006066 alcohol metabolic process; GO:0006067 ethanol metabolic process; GO:0006082 organic acid metabolic process; GO:0006090 pyruvate metabolic process; GO:0006091 generation of precursor metabolites and energy; GO:0006113 fermenta…	GO:0005622 intracellular; GO:0005623 cell; GO:0005737 cytoplasm; GO:0005739 mitochondrion; GO:0005740 mitochondrial envelope; GO:0005743 mitochondrial inner membrane; GO:0005758 mitochondrial intermembrane space; GO:0009536 plastid; GO:0016020 membrane; GO:0019866 organelle inner membrane; GO:0019898 extrinsic component of membrane; GO:0031090 organelle membrane; GO:0031312 extrinsic component of…	GO:0003824 catalytic activity; GO:0003954 NADH dehydrogenase activity; GO:0008137 NADH dehydrogenase (ubiquinone) activity; GO:0016491 oxidoreductase activity; GO:0016651 oxidoreductase activity, acting on NAD(P)H; GO:0016655 oxidoreductase activity, acting on NAD(P)H, quinone or similar compound as acceptor; GO:0050136 NADH dehydrogenase (quinone) activity;	PF07992	Pyridine nucleotide-disulphide oxidoreductase	C	KOG2495	NADH-dehydrogenase (ubiquinone)
A2YRB6	Transaldolase(predicted) OS=Oryza sativa subsp. indica OX=39946 GN=OsI_27846 PE=4 SV=1	OsI_27846	0.479	0.000234602	Down	43.047	23.6	6	6	1.30021	1.41631	1.34028	0.682692	0.58049	0.680027	chloroplast	K00616	E2.2.1.2, talA, talB; transaldolase [EC:2.2.1.2]	map00030 Pentose phosphate pathway; map01100 Metabolic pathways; map01110 Biosynthesis of secondary metabolites; map01200 Carbon metabolism; map01230 Biosynthesis of amino acids				PF00923	Transaldolase	G	KOG2772	Transaldolase
Q948T6	Lactoylglutathione lyase OS=Oryza sativa subsp. japonica OX=39947 GN=GLYI-11 PE=1 SV=2	GLYI-11	0.4779	0.000471044	Down	32.553	70.1	15	14	1.506	1.22137	1.3325	0.620246	0.693095	0.626789	cytoplasm	K01759	GLO1, gloA; lactoylglutathione lyase [EC:4.4.1.5]	map00620 Pyruvate metabolism; map01100 Metabolic pathways	GO:0006081 cellular aldehyde metabolic process; GO:0006082 organic acid metabolic process; GO:0006089 lactate metabolic process; GO:0006950 response to stress; GO:0006970 response to osmotic stress; GO:0006979 response to oxidative stress; GO:0008152 metabolic process; GO:0009056 catabolic process; GO:0009438 methylglyoxal metabolic process; GO:0009628 response to abiotic stimulus; GO:0009651 res…	GO:0005622 intracellular; GO:0005623 cell; GO:0005737 cytoplasm; GO:0005773 vacuole; GO:0005777 peroxisome; GO:0005829 cytosol; GO:0005886 plasma membrane; GO:0009507 chloroplast; GO:0009526 plastid envelope; GO:0009536 plastid; GO:0009941 chloroplast envelope; GO:0016020 membrane; GO:0031967 organelle envelope; GO:0031975 envelope; GO:0042579 microbody; GO:0043226 organelle; GO:0043227 membrane-…	GO:0003824 catalytic activity; GO:0004462 lactoylglutathione lyase activity; GO:0005488 binding; GO:0016151 nickel cation binding; GO:0016829 lyase activity; GO:0016846 carbon-sulfur lyase activity; GO:0019863 IgE binding; GO:0019865 immunoglobulin binding; GO:0043167 ion binding; GO:0043169 cation binding; GO:0044877 protein-containing complex binding; GO:0046872 metal ion binding; GO:0046914 tr…	PF00903	Glyoxalase/Bleomycin resistance protein/Dioxygenase superfamily	G	KOG2943	Predicted glyoxalase
A2YSY8	Aspartate carbamoyltransferase, chloroplastic(predicted) OS=Oryza sativa subsp. indica OX=39946 GN=OsI_28439 PE=3 SV=1	OsI_28439	0.4037	0.0497354	Down	39.905	20.7	5	5	2.02969		1.08465	0.510429	0.62972	0.745512	chloroplast	K00609	pyrB, PYR2; aspartate carbamoyltransferase catalytic subunit [EC:2.1.3.2]	map00240 Pyrimidine metabolism; map00250 Alanine, aspartate and glutamate metabolism; map01100 Metabolic pathways	GO:0006139 nucleobase-containing compound metabolic process; GO:0006220 pyrimidine nucleotide metabolic process; GO:0006221 pyrimidine nucleotide biosynthetic process; GO:0006725 cellular aromatic compound metabolic process; GO:0006753 nucleoside phosphate metabolic process; GO:0006793 phosphorus metabolic process; GO:0006796 phosphate-containing compound metabolic process; GO:0006807 nitrogen co…	GO:0005622 intracellular; GO:0005623 cell; GO:0005737 cytoplasm; GO:0005829 cytosol; GO:0009507 chloroplast; GO:0009532 plastid stroma; GO:0009536 plastid; GO:0009570 chloroplast stroma; GO:0043226 organelle; GO:0043227 membrane-bounded organelle; GO:0043229 intracellular organelle; GO:0043231 intracellular membrane-bounded organelle;	GO:0003824 catalytic activity; GO:0004070 aspartate carbamoyltransferase activity; GO:0016740 transferase activity; GO:0016741 transferase activity, transferring one-carbon groups; GO:0016743 carboxyl- or carbamoyltransferase activity;	PF02729; PF00185	Aspartate/ornithine carbamoyltransferase, carbamoyl-P binding domain; Aspartate/ornithine carbamoyltransferase, Asp/Orn binding domain	EF	KOG0370	Multifunctional pyrimidine synthesis protein CAD (includes carbamoyl-phophate synthetase, aspartate transcarbamylase, and glutamine amidotransferase)
Q6Z0E5	Os08g0323400 protein OS=Oryza sativa subsp. japonica OX=39947 GN=Os08g0323400 PE=2 SV=1	Os08g0323400	1.5006	0.0169699	Up	23.523	24	3	3	0.787544	0.789017	0.822891	1.15603	1.4289	1.01562	chloroplast							PF00301	Rubredoxin
Q6ZAE3	Os08g0366100 protein OS=Oryza sativa subsp. japonica OX=39947 GN=Os08g0366100 PE=2 SV=1	Os08g0366100	1.5589	0.000307624	Up	15.629	39.4	4	4	0.751696	0.764999	0.828065	1.26554	1.16622	1.22348	nucleus	K03627	MBF1; putative transcription factor					PF01381	Helix-turn-helix	K	KOG3398	Transcription factor MBF1
A2YUZ2	PHB domain-containing protein OS=Oryza sativa subsp. indica OX=39946 GN=OsI_29142 PE=4 SV=1	OsI_29142	1.7271	9.35197e-05	Up	31.349	59.5	14	11	0.711726	0.716081	0.772347	1.21724	1.31569	1.26691	cytoplasm									C	KOG2620	Prohibitins and stomatins of the PID superfamily
Q6ZKC0	14-3-3-like protein GF14-C OS=Oryza sativa subsp. japonica OX=39947 GN=GF14C PE=1 SV=1	GF14C	0.5436	8.06139e-05	Down	28.826	66.4	16	8	1.25827	1.27903	1.34978	0.66546	0.739215	0.708248	plasma membrane	K06630	YWHAE; 14-3-3 protein epsilon		GO:0000075 cell cycle checkpoint; GO:0000077 DNA damage checkpoint; GO:0001505 regulation of neurotransmitter levels; GO:0001932 regulation of protein phosphorylation; GO:0001933 negative regulation of protein phosphorylation; GO:0006082 organic acid metabolic process; GO:0006469 negative regulation of protein kinase activity; GO:0006520 cellular amino acid metabolic process; GO:0006568 tryptopha…	GO:0005622 intracellular; GO:0005623 cell; GO:0005634 nucleus; GO:0005737 cytoplasm; GO:0043226 organelle; GO:0043227 membrane-bounded organelle; GO:0043229 intracellular organelle; GO:0043231 intracellular membrane-bounded organelle;	GO:0003824 catalytic activity; GO:0004620 phospholipase activity; GO:0004623 phospholipase A2 activity; GO:0004857 enzyme inhibitor activity; GO:0004860 protein kinase inhibitor activity; GO:0008426 protein kinase C inhibitor activity; GO:0016298 lipase activity; GO:0016787 hydrolase activity; GO:0016788 hydrolase activity, acting on ester bonds; GO:0019207 kinase regulator activity; GO:0019210 k…	PF00244	14-3-3 protein	O	KOG0841	Multifunctional chaperone (14-3-3 family)
A2YVI4	Ribonuclease(predicted) OS=Oryza sativa subsp. indica OX=39946 GN=OsI_29344 PE=3 SV=1	OsI_29344	0.2847	1.28937e-08	Down	24.828	74.2	14	14	1.56647	1.56047	1.54358	0.443353	0.437443	0.44869	extracellular	K01166	RNASET2; ribonuclease T2 [EC:4.6.1.19]		GO:0006139 nucleobase-containing compound metabolic process; GO:0006725 cellular aromatic compound metabolic process; GO:0006807 nitrogen compound metabolic process; GO:0006950 response to stress; GO:0007154 cell communication; GO:0008152 metabolic process; GO:0009058 biosynthetic process; GO:0009267 cellular response to starvation; GO:0009605 response to external stimulus; GO:0009611 response to…	GO:0005576 extracellular region; GO:0005618 cell wall; GO:0005623 cell; GO:0005886 plasma membrane; GO:0016020 membrane; GO:0030312 external encapsulating structure; GO:0071944 cell periphery;	GO:0003824 catalytic activity; GO:0004518 nuclease activity; GO:0004540 ribonuclease activity; GO:0016787 hydrolase activity; GO:0016788 hydrolase activity, acting on ester bonds; GO:0140098 catalytic activity, acting on RNA;	PF00445	Ribonuclease T2 family	A	KOG1642	Ribonuclease, T2 family
A2YVI5	Malate dehydrogenase OS=Oryza sativa subsp. indica OX=39946 GN=OsI_29345 PE=3 SV=1	OsI_29345	0.6193	0.00449088	Down	41.571	40.1	10	7	1.15694	1.14862	1.39979	0.761715	0.698074	0.834856	chloroplast	K00026	MDH2; malate dehydrogenase [EC:1.1.1.37]	map00020 Citrate cycle (TCA cycle); map00270 Cysteine and methionine metabolism; map00620 Pyruvate metabolism; map00630 Glyoxylate and dicarboxylate metabolism; map00710 Carbon fixation in photosynthetic organisms; map01100 Metabolic pathways; map01110 Biosynthesis of secondary metabolites; map01200 Carbon metabolism	GO:0000003 reproduction; GO:0003006 developmental process involved in reproduction; GO:0006950 response to stress; GO:0007275 multicellular organism development; GO:0008152 metabolic process; GO:0009266 response to temperature stimulus; GO:0009409 response to cold; GO:0009628 response to abiotic stimulus; GO:0009719 response to endogenous stimulus; GO:0009725 response to hormone; GO:0009735 respo…	GO:0005576 extracellular region; GO:0005622 intracellular; GO:0005623 cell; GO:0005737 cytoplasm; GO:0005739 mitochondrion; GO:0005773 vacuole; GO:0005774 vacuolar membrane; GO:0009507 chloroplast; GO:0009526 plastid envelope; GO:0009532 plastid stroma; GO:0009536 plastid; GO:0009570 chloroplast stroma; GO:0009941 chloroplast envelope; GO:0010319 stromule; GO:0016020 membrane; GO:0031090 organell…	GO:0003824 catalytic activity; GO:0008746 NAD(P)+ transhydrogenase activity; GO:0016491 oxidoreductase activity; GO:0016614 oxidoreductase activity, acting on CH-OH group of donors; GO:0016615 malate dehydrogenase activity; GO:0016616 oxidoreductase activity, acting on the CH-OH group of donors, NAD or NADP as acceptor; GO:0016651 oxidoreductase activity, acting on NAD(P)H; GO:0016652 oxidoreduct…	PF02866	lactate/malate dehydrogenase, alpha/beta C-terminal domain	C	KOG1494	NAD-dependent malate dehydrogenase
Q6Z9F9	Os08g0440100 protein OS=Oryza sativa subsp. japonica OX=39947 GN=Os08g0440100 PE=2 SV=1	Os08g0440100	2.1716	3.52864e-05	Up	20.586	45.8	7	7	0.636206	0.631546	0.624037	1.47245	1.2996	1.33616	cytoplasm	K03098	APOD; apolipoprotein D and lipocalin family protein					PF08212	Lipocalin-like domain	M	KOG4824	Apolipoprotein D/Lipocalin
Q6ZFF1	Os08g0482700 protein OS=Oryza sativa subsp. japonica OX=39947 GN=Os08g0482700 PE=4 SV=1	Os08g0482700	3.2374	0.00878249	Up	17.377	8.8	1	1	0.478386	0.425605	0.511971	0.965846	2.13641	1.48178	vacuolar membrane							PF02298	Plastocyanin-like domain
Q84YK8	Probable lipoxygenase 8, chloroplastic OS=Oryza sativa subsp. japonica OX=39947 GN=CM-LOX2 PE=2 SV=1	CM-LOX2	1.8237	0.00218151	Up	104.49	31.2	22	10	0.775472	0.599519	0.749876	1.21478	1.3455	1.31486	chloroplast	K00454	LOX2S; lipoxygenase [EC:1.13.11.12]	map00591 Linoleic acid metabolism; map00592 alpha-Linolenic acid metabolism; map01100 Metabolic pathways; map01110 Biosynthesis of secondary metabolites	GO:0006950 response to stress; GO:0008152 metabolic process; GO:0009605 response to external stimulus; GO:0009607 response to biotic stimulus; GO:0009611 response to wounding; GO:0043207 response to external biotic stimulus; GO:0050896 response to stimulus; GO:0051704 multi-organism process; GO:0051707 response to other organism; GO:0055114 oxidation-reduction process;		GO:0003824 catalytic activity; GO:0016166 phytoene dehydrogenase activity; GO:0016491 oxidoreductase activity; GO:0016627 oxidoreductase activity, acting on the CH-CH group of donors;	PF01477; PF00305	PLAT/LH2 domain; Lipoxygenase
Q6ZJ19	Os08g0556600 protein OS=Oryza sativa subsp. japonica OX=39947 GN=Os08g0556600 PE=2 SV=1	Os08g0556600	1.7558	0.00489125	Up	10.591	36.7	5	5	0.615323	0.817628	0.744305	1.17115	1.23751	1.41409	mitochondria	K03938	NDUFS5; NADH dehydrogenase (ubiquinone) Fe-S protein 5	map00190 Oxidative phosphorylation; map01100 Metabolic pathways	GO:0006996 organelle organization; GO:0007005 mitochondrion organization; GO:0008152 metabolic process; GO:0009853 photorespiration; GO:0009987 cellular process; GO:0010257 NADH dehydrogenase complex assembly; GO:0016043 cellular component organization; GO:0022607 cellular component assembly; GO:0032981 mitochondrial respiratory chain complex I assembly; GO:0033108 mitochondrial respiratory chain…	GO:0005622 intracellular; GO:0005623 cell; GO:0005737 cytoplasm; GO:0005739 mitochondrion; GO:0005740 mitochondrial envelope; GO:0005743 mitochondrial inner membrane; GO:0005746 mitochondrial respirasome; GO:0005747 mitochondrial respiratory chain complex I; GO:0016020 membrane; GO:0019866 organelle inner membrane; GO:0030964 NADH dehydrogenase complex; GO:0031090 organelle membrane; GO:0031966 m…
Q6YYX5	Carboxypeptidase OS=Oryza sativa subsp. japonica OX=39947 GN=Os08g0560500 PE=2 SV=1	Os08g0560500	1.7019	0.00840595	Up	51.459	23.3	7	7	0.743513	0.620152	0.85703	1.1762	1.41363	1.18947	chloroplast	K09646	SCPEP1; serine carboxypeptidase 1 [EC:3.4.16.-]					PF00450	Serine carboxypeptidase	O	KOG1283	Serine carboxypeptidases
Q7XTJ4	Expressed protein OS=Oryza sativa subsp. japonica OX=39947 GN=LOC_Os03g01730 PE=2 SV=2	LOC_Os03g01730	1.7556	0.0104259	Up	24.594	32.9	5	5	0.761072	0.625925	0.79042	1.06749	1.50426	1.25083	chloroplast					GO:0005622 intracellular; GO:0005623 cell; GO:0005737 cytoplasm; GO:0009507 chloroplast; GO:0009526 plastid envelope; GO:0009536 plastid; GO:0009941 chloroplast envelope; GO:0031967 organelle envelope; GO:0031975 envelope; GO:0043226 organelle; GO:0043227 membrane-bounded organelle; GO:0043229 intracellular organelle; GO:0043231 intracellular membrane-bounded organelle;		PF09348	Domain of unknown function (DUF1990)
A2Z146	Beta-phosphoglucomutase-like protein(predicted) OS=Oryza sativa subsp. indica OX=39946 GN=OsI_31318 PE=4 SV=1	OsI_31318	0.6356	0.0360205	Down	27.512	29.4	5	4	1.34471	1.19999	1.12362	0.634291	0.689686	1.00771	chloroplast									S	KOG2914	Predicted haloacid-halidohydrolase and related hydrolases
Q651Z0	Os09g0476100 protein OS=Oryza sativa subsp. japonica OX=39947 GN=Os09g0476100 PE=2 SV=1	Os09g0476100	1.5846	0.0274253	Up	64.262	7	3	3	0.767514		0.713113	1.06918	1.07114	1.37905	nucleus	K14398	CPSF6_7; cleavage and polyadenylation specificity factor subunit 6/7	map03015 mRNA surveillance pathway	GO:0000381 regulation of alternative mRNA splicing, via spliceosome; GO:0006139 nucleobase-containing compound metabolic process; GO:0006351 transcription, DNA-templated; GO:0006355 regulation of transcription, DNA-templated; GO:0006357 regulation of transcription by RNA polymerase II; GO:0006366 transcription by RNA polymerase II; GO:0006508 proteolysis; GO:0006509 membrane protein ectodomain pr…	GO:0000228 nuclear chromosome; GO:0000785 chromatin; GO:0000790 nuclear chromatin; GO:0000791 euchromatin; GO:0005576 extracellular region; GO:0005615 extracellular space; GO:0005622 intracellular; GO:0005623 cell; GO:0005634 nucleus; GO:0005681 spliceosomal complex; GO:0005694 chromosome; GO:0005719 nuclear euchromatin; GO:0031974 membrane-enclosed lumen; GO:0031981 nuclear lumen; GO:0031982 ves…	GO:0000976 transcription regulatory region sequence-specific DNA binding; GO:0000977 RNA polymerase II transcription regulatory region sequence-specific DNA binding; GO:0000978 RNA polymerase II cis-regulatory region sequence-specific DNA binding; GO:0000987 cis-regulatory region sequence-specific DNA binding; GO:0001067 regulatory region nucleic acid binding; GO:0003676 nucleic acid binding; GO:…	PF00076	RNA recognition motif. (a.k.a. RRM, RBD, or RNP domain)	A	KOG0118	FOG: RRM domain
Q0J0R1	Os09g0487500 protein OS=Oryza sativa subsp. japonica OX=39947 GN=Os09g0487500 PE=2 SV=1	Os09g0487500	1.5794	0.0427625	Up	12.661	21.4	2	2	0.872993		0.611109	1.11289	1.24189	1.16111	chloroplast
Q69IM6	Os09g0514600 protein OS=Oryza sativa subsp. japonica OX=39947 GN=Os09g0514600 PE=4 SV=1	Os09g0514600	0.6069	0.0139196	Down	17.146	13.9	2	2	1.26695	1.4489	1.01811	0.785555	0.672043	0.808442	chloroplast	K22071	FDX2; ferredoxin-2, mitochondrial							C	KOG3309	Ferredoxin
A2Z3D3	Endoglucanase(predicted) OS=Oryza sativa subsp. indica OX=39946 GN=OsI_32135 PE=3 SV=1	OsI_32135	1.6175	0.000829916	Up	54.628	33.2	11	11	0.720666	0.844709	0.726888	1.2543	1.25229	1.20115	chloroplast	K20617	CYP71A; cytochrome P450 family 71 subfamily A					PF00067	Cytochrome P450	Q	KOG0156	Cytochrome P450 CYP2 subfamily
Q651D5	Probable aquaporin PIP2-7 OS=Oryza sativa subsp. japonica OX=39947 GN=PIP2-7 PE=2 SV=2	PIP2-7	0.6557	0.00906174	Down	30.316	35.2	7	7	1.17915	1.04615	1.39846	0.7539	0.81463	0.807711	vacuolar membrane	K09872	PIP; aquaporin PIP		GO:0006810 transport; GO:0006811 ion transport; GO:0006833 water transport; GO:0034220 ion transmembrane transport; GO:0042044 fluid transport; GO:0051179 localization; GO:0051234 establishment of localization; GO:0055085 transmembrane transport;	GO:0005623 cell; GO:0005886 plasma membrane; GO:0005887 integral component of plasma membrane; GO:0016020 membrane; GO:0016021 integral component of membrane; GO:0031224 intrinsic component of membrane; GO:0031226 intrinsic component of plasma membrane; GO:0071944 cell periphery;	GO:0005215 transporter activity; GO:0005372 water transmembrane transporter activity; GO:0015250 water channel activity; GO:0015267 channel activity; GO:0015318 inorganic molecular entity transmembrane transporter activity; GO:0022803 passive transmembrane transporter activity; GO:0022857 transmembrane transporter activity;			P	KOG0223	Aquaporin (major intrinsic protein family)
A2Z3M0	PCI domain-containing protein OS=Oryza sativa subsp. indica OX=39946 GN=OsI_32229 PE=4 SV=1	OsI_32229	0.6211	0.0111313	Down	54.97	28.1	12	4	1.24029	1.42198	1.039	0.752197	0.702257	0.84427	chloroplast	K03033	PSMD3, RPN3; 26S proteasome regulatory subunit N3	map03050 Proteasome	GO:0006508 proteolysis; GO:0006511 ubiquitin-dependent protein catabolic process; GO:0006807 nitrogen compound metabolic process; GO:0008152 metabolic process; GO:0009056 catabolic process; GO:0009057 macromolecule catabolic process; GO:0009987 cellular process; GO:0019538 protein metabolic process; GO:0019941 modification-dependent protein catabolic process; GO:0030163 protein catabolic process;…	GO:0000502 proteasome complex; GO:0005622 intracellular; GO:0005623 cell; GO:0005634 nucleus; GO:0005737 cytoplasm; GO:0005829 cytosol; GO:0005838 proteasome regulatory particle; GO:0005886 plasma membrane; GO:0005911 cell-cell junction; GO:0008541 proteasome regulatory particle, lid subcomplex; GO:0009506 plasmodesma; GO:0016020 membrane; GO:0022624 proteasome accessory complex; GO:0030054 cell …		PF01399	PCI domain	O	KOG2581	26S proteasome regulatory complex, subunit RPN3/PSMD3
A2Z3W4	C2 NT-type domain-containing protein OS=Oryza sativa subsp. indica OX=39946 GN=OsI_32329 PE=4 SV=1	OsI_32329	1.6435	5.12683e-05	Up	94.256	51.8	30	30	0.759432	0.76554	0.744729	1.30121	1.23845	1.19064	cytoplasm				GO:0006810 transport; GO:0006928 movement of cell or subcellular component; GO:0006950 response to stress; GO:0006970 response to osmotic stress; GO:0006996 organelle organization; GO:0007097 nuclear migration; GO:0009314 response to radiation; GO:0009416 response to light stimulus; GO:0009628 response to abiotic stimulus; GO:0009637 response to blue light; GO:0009657 plastid organization; GO:000…	GO:0005622 intracellular; GO:0005623 cell; GO:0005737 cytoplasm; GO:0005829 cytosol; GO:0005886 plasma membrane; GO:0016020 membrane; GO:0071944 cell periphery;
A2Z431	Senescence-specific cysteine protease SAG12(predicted) OS=Oryza sativa subsp. indica OX=39946 GN=OsI_32402 PE=3 SV=1	OsI_32402	1.6793	0.00138517	Up	41.015	40.6	9	9	0.760734	0.817286	0.661396	1.239	1.21388	1.3077	chloroplast							PF08246; PF00112	Cathepsin propeptide inhibitor domain (I29); Papain family cysteine protease	O	KOG1543	Cysteine proteinase Cathepsin L
A2Z445	Cysteine proteinases superfamily protein(predicted) OS=Oryza sativa subsp. indica OX=39946 GN=OsI_32416 PE=3 SV=1	OsI_32416	0.5775	0.00286424	Down	37.648	33	6	6	1.25455	1.42663	1.12224	0.673743	0.793319	0.729523	chloroplast	K16292	CEP, CYSEP; KDEL-tailed cysteine endopeptidase [EC:3.4.22.-]					PF08246; PF00112	Cathepsin propeptide inhibitor domain (I29); Papain family cysteine protease	O	KOG1543	Cysteine proteinase Cathepsin L
Q8H859	Probable cinnamyl alcohol dehydrogenase 1 OS=Oryza sativa subsp. japonica OX=39947 GN=CAD1 PE=2 SV=1	CAD1	1.6218	0.00116164	Up	38.511	51.4	13	13	0.676644	0.800971	0.810904	1.2372	1.22228	1.252	cytoskeleton	K00083	CAD; cinnamyl-alcohol dehydrogenase [EC:1.1.1.195]	map00940 Phenylpropanoid biosynthesis; map01100 Metabolic pathways; map01110 Biosynthesis of secondary metabolites				PF08240	Alcohol dehydrogenase GroES-like domain	Q	KOG0023	Alcohol dehydrogenase, class V
A2Z620	Expressed protein(predicted) OS=Oryza sativa subsp. indica OX=39946 GN=OsI_33098 PE=4 SV=1	OsI_33098	1.7277	7.23345e-06	Up	16.556	88.5	16	6	0.730065	0.738426	0.731162	1.28107	1.29634	1.22294	nucleus				GO:0001101 response to acid chemical; GO:0002831 regulation of response to biotic stimulus; GO:0002833 positive regulation of response to biotic stimulus; GO:0006950 response to stress; GO:0006970 response to osmotic stress; GO:0007154 cell communication; GO:0007165 signal transduction; GO:0009266 response to temperature stimulus; GO:0009408 response to heat; GO:0009409 response to cold; GO:00096…
A2Z7A0	Glyco_hydro_18 domain-containing protein OS=Oryza sativa subsp. indica OX=39946 GN=OsI_33576 PE=3 SV=1	OsI_33576	1.607	0.0379172	Up	33.696	21.5	5	1	0.749214	0.709991	0.842263	1.00043	1.10733	1.59078	chloroplast							PF00704	Glycosyl hydrolases family 18
A2Z7A7	Glyco_hydro_18 domain-containing protein OS=Oryza sativa subsp. indica OX=39946 GN=OsI_33583 PE=3 SV=1	OsI_33583	0.2556	0.00962994	Down	31.113	34.7	7	7	1.81288	0.936189	2.02959	0.534933	0.369397	0.317013	cytoplasm							PF00704	Glycosyl hydrolases family 18
A2Z7X6	Rubisco accumulation factor 1, chloroplastic(predicted) OS=Oryza sativa subsp. indica OX=39946 GN=OsI_33814 PE=4 SV=1	OsI_33814	0.6046	0.0264482	Down	39.678	54	16	2	1.28679	1.15827	1.29419	0.583112	0.70752	0.970116	cytoplasm				GO:0009987 cellular process; GO:0016043 cellular component organization; GO:0022607 cellular component assembly; GO:0034622 cellular protein-containing complex assembly; GO:0043933 protein-containing complex subunit organization; GO:0044085 cellular component biogenesis; GO:0065003 protein-containing complex assembly; GO:0071840 cellular component organization or biogenesis; GO:0110102 chloroplas…	GO:0005622 intracellular; GO:0005623 cell; GO:0005737 cytoplasm; GO:0009507 chloroplast; GO:0009532 plastid stroma; GO:0009536 plastid; GO:0009570 chloroplast stroma; GO:0043226 organelle; GO:0043227 membrane-bounded organelle; GO:0043229 intracellular organelle; GO:0043231 intracellular membrane-bounded organelle;
A2Z8U1	Plant basic secretory protein (BSP) family protein(predicted) OS=Oryza sativa subsp. indica OX=39946 GN=OsI_34134 PE=4 SV=1	OsI_34134	0.3852	0.000811625	Down	24.699	38.4	5	5	1.3035	1.69851	1.32945	0.513904	0.624726	0.529903	extracellular
A2Z8U8	Chloroplast inner envelope protein, putative, expressed(predicted) OS=Oryza sativa subsp. indica OX=39946 GN=OsI_34142 PE=4 SV=1	OsI_34142	0.6324	4.45122e-05	Down	99.38	56.3	39	37	1.2689	1.20281	1.20389	0.753545	0.773687	0.797179	chloroplast				GO:0006605 protein targeting; GO:0006810 transport; GO:0006886 intracellular protein transport; GO:0006996 organelle organization; GO:0008104 protein localization; GO:0009657 plastid organization; GO:0009658 chloroplast organization; GO:0009987 cellular process; GO:0015031 protein transport; GO:0015833 peptide transport; GO:0016043 cellular component organization; GO:0017038 protein import; GO:00…	GO:0005622 intracellular; GO:0005623 cell; GO:0005737 cytoplasm; GO:0009507 chloroplast; GO:0009526 plastid envelope; GO:0009528 plastid inner membrane; GO:0009536 plastid; GO:0009706 chloroplast inner membrane; GO:0009941 chloroplast envelope; GO:0016020 membrane; GO:0019866 organelle inner membrane; GO:0031090 organelle membrane; GO:0031897 Tic complex; GO:0031967 organelle envelope; GO:0031969…
Q8LNF2	Os10g0502000 protein OS=Oryza sativa subsp. japonica OX=39947 GN=LOC_Os10g35810 PE=2 SV=1	LOC_Os10g35810	0.6098	8.53806e-06	Down	24.534	58.5	13	13	1.21435	1.25175	1.26112	0.776403	0.744713	0.751664	chloroplast
A2Z936	Benzoyl-CoA:benzyl alcohol/phenylethanol benzoyltransferase, putative, expressed(predicted) OS=Oryza sativa subsp. indica OX=39946 GN=OsI_34226 PE=4 SV=1	OsI_34226	0.6524	0.0127761	Down	50.552	13.5	5	5	1.0735	1.32711	1.23045	0.67961	0.798416	0.890912	chloroplast	K19861	BEBT, AMAT; benzyl alcohol O-benzoyltransferase [EC:2.3.1.196 2.3.1.232]
A2Z9K1	Glutathione S-transferase GSTU6, putative, expressed(predicted) OS=Oryza sativa subsp. indica OX=39946 GN=OsI_34411 PE=3 SV=1	OsI_34411	0.5936	0.000246506	Down	25.218	39.4	6	3	1.21208	1.35693	1.19603	0.764451	0.735862	0.734649	cytoplasm	K00799	GST, gst; glutathione S-transferase [EC:2.5.1.18]	map00480 Glutathione metabolism; map01100 Metabolic pathways				PF02798; PF13410	Glutathione S-transferase, N-terminal domain; Glutathione S-transferase, C-terminal domain	O	KOG0406	Glutathione S-transferase
A2Z9L9	Glutathione S-transferase GSTU6, putative, expressed(predicted) OS=Oryza sativa subsp. indica OX=39946 GN=OsI_34429 PE=3 SV=1	OsI_34429	0.2917	0.000136676	Down	28.19	26.1	6	6	1.50019	1.60653	1.53846	0.379784	0.478211	0.496823	cytoplasm	K00799	GST, gst; glutathione S-transferase [EC:2.5.1.18]	map00480 Glutathione metabolism; map01100 Metabolic pathways				PF02798; PF00043	Glutathione S-transferase, N-terminal domain; Glutathione S-transferase, C-terminal domain	O	KOG0406	Glutathione S-transferase
A2Z9R9	Peptidase A1 domain-containing protein OS=Oryza sativa subsp. indica OX=39946 GN=OsI_34482 PE=3 SV=1	OsI_34482	1.9002	0.00680825	Up	40.685	28.9	7	7	0.770859	0.604305	0.693664	1.0632	1.37802	1.48996	chloroplast				GO:0003008 system process; GO:0006508 proteolysis; GO:0006509 membrane protein ectodomain proteolysis; GO:0006518 peptide metabolic process; GO:0006807 nitrogen compound metabolic process; GO:0007610 behavior; GO:0007611 learning or memory; GO:0007613 memory; GO:0008152 metabolic process; GO:0009056 catabolic process; GO:0009057 macromolecule catabolic process; GO:0009889 regulation of biosynthet…	GO:0005576 extracellular region; GO:0005622 intracellular; GO:0005623 cell; GO:0005737 cytoplasm; GO:0005768 endosome; GO:0005769 early endosome; GO:0005770 late endosome; GO:0005771 multivesicular body; GO:0005783 endoplasmic reticulum; GO:0005788 endoplasmic reticulum lumen; GO:0005794 Golgi apparatus; GO:0005798 Golgi-associated vesicle; GO:0005802 trans-Golgi network; GO:0005886 plasma membra…	GO:0001540 amyloid-beta binding; GO:0003824 catalytic activity; GO:0004175 endopeptidase activity; GO:0004190 aspartic-type endopeptidase activity; GO:0005488 binding; GO:0005515 protein binding; GO:0008233 peptidase activity; GO:0008238 exopeptidase activity; GO:0008242 omega peptidase activity; GO:0008798 beta-aspartyl-peptidase activity; GO:0016787 hydrolase activity; GO:0019899 enzyme binding…			M	KOG1339	Aspartyl protease
A2Z9V6	Chitinase 8(predicted) OS=Oryza sativa subsp. indica OX=39946 GN=OsI_34517 PE=4 SV=1	OsI_34517	0.277	0.00024976	Down	27.535	30.7	5	5	1.5965	1.75096	1.35102	0.387066	0.420732	0.49372	chloroplast	K20547	CHIB; basic endochitinase B [EC:3.2.1.14]	map00520 Amino sugar and nucleotide sugar metabolism; map01100 Metabolic pathways; map04016 MAPK signaling pathway - plant		GO:0005576 extracellular region; GO:0005615 extracellular space;		PF00182	Chitinase class I	S	KOG4742	Predicted chitinase
Q7XJ39	Non-specific lipid-transfer protein 2A OS=Oryza sativa subsp. japonica OX=39947 GN=LTP2-A PE=3 SV=2	LTP2-A	0.2813	0.00042823	Down	11.501	45.8	5	4	1.70154	1.47831	1.50294	0.452223	0.51294	0.352053	extracellular				GO:0006810 transport; GO:0006869 lipid transport; GO:0010876 lipid localization; GO:0033036 macromolecule localization; GO:0051179 localization; GO:0051234 establishment of localization; GO:0071702 organic substance transport;	GO:0016020 membrane;
Q2RBD1	Non-specific lipid-transfer protein OS=Oryza sativa subsp. japonica OX=39947 GN=LOC_Os11g02400 PE=2 SV=1	LOC_Os11g02400	0.4461	0.000684909	Down	11.44	47.5	5	4	1.40522	1.3574	1.38653	0.516833	0.671291	0.662715	extracellular				GO:0000302 response to reactive oxygen species; GO:0001101 response to acid chemical; GO:0006950 response to stress; GO:0006979 response to oxidative stress; GO:0009611 response to wounding; GO:0009636 response to toxic substance; GO:0009719 response to endogenous stimulus; GO:0009723 response to ethylene; GO:0009725 response to hormone; GO:0009751 response to salicylic acid; GO:0010033 response …
Q6ZX06	Non-specific lipid-transfer protein OS=Oryza sativa subsp. japonica OX=39947 GN=ltp2 PE=2 SV=1	ltp2	0.335	0.00140922	Down	11.527	41.5	4	3	1.57837	1.43283	1.48308	0.648934	0.43203	0.424756	extracellular				GO:0000302 response to reactive oxygen species; GO:0001101 response to acid chemical; GO:0006950 response to stress; GO:0006979 response to oxidative stress; GO:0009611 response to wounding; GO:0009636 response to toxic substance; GO:0009719 response to endogenous stimulus; GO:0009723 response to ethylene; GO:0009725 response to hormone; GO:0009751 response to salicylic acid; GO:0010033 response …
Q53JF7	Abscisic stress-ripening protein 5 OS=Oryza sativa subsp. japonica OX=39947 GN=ASR5 PE=1 SV=1	ASR5	1.6079	0.0382919	Up	15.465	63.8	4	4	0.680517	0.708781	0.911402	1.55064	1.04315	1.10551	mitochondria				GO:0001101 response to acid chemical; GO:0006355 regulation of transcription, DNA-templated; GO:0006950 response to stress; GO:0006979 response to oxidative stress; GO:0009414 response to water deprivation; GO:0009415 response to water; GO:0009628 response to abiotic stimulus; GO:0009889 regulation of biosynthetic process; GO:0010035 response to inorganic substance; GO:0010038 response to metal i…	GO:0005622 intracellular; GO:0005623 cell; GO:0005634 nucleus; GO:0005737 cytoplasm; GO:0043226 organelle; GO:0043227 membrane-bounded organelle; GO:0043229 intracellular organelle; GO:0043231 intracellular membrane-bounded organelle;	GO:0003676 nucleic acid binding; GO:0003677 DNA binding; GO:0005488 binding; GO:0043565 sequence-specific DNA binding; GO:0097159 organic cyclic compound binding; GO:1901363 heterocyclic compound binding;
A2ZDM9	PWWP domain-containing protein OS=Oryza sativa subsp. indica OX=39946 GN=OsI_35896 PE=4 SV=1	OsI_35896	1.5113	0.00230949	Up	113.56	22.7	16	16	0.848935	0.836235	0.703989	1.21201	1.18973	1.20911	nucleus							PF00855	PWWP domain
Q2R2Z2	CCAAT transcription factor OS=Oryza sativa subsp. japonica OX=39947 GN=LOC_Os11g34200 PE=2 SV=1	LOC_Os11g34200	1.5508	0.0147087	Up	28.254	14	3	3	0.713254	0.874498	0.870646	1.28489		1.25671	nucleus	K21752	DRAP1, NC2-alpha; Dr1-associated corepressor					PF00808	Histone-like transcription factor (CBF/NF-Y) and archaeal histone	K	KOG1659	Class 2 transcription repressor NC2, alpha subunit (DRAP1)
Q941F5	Os11g0592200 protein OS=Oryza sativa subsp. japonica OX=39947 GN=PR4 PE=2 SV=1	PR4	0.4124	0.000147596	Down	16.041	50.7	5	5	1.36456	1.4965	1.38708	0.556555	0.650973	0.544325	extracellular							PF00967	Barwin family	S	KOG4742	Predicted chitinase
A2ZG19	Barwin domain-containing protein OS=Oryza sativa subsp. indica OX=39946 GN=OsI_36719 PE=4 SV=1	OsI_36719	0.1412	0.000362601	Down	16.054	60.8	7	6	1.43801	1.43126	2.38828	0.234102	0.251044	0.257298	chloroplast							PF00967	Barwin family	S	KOG4742	Predicted chitinase
Q945X2	Glutathione S-transferase, N-terminal domain containing protein, expressed OS=Oryza sativa subsp. japonica OX=39947 GN=LOC_Os11g37730 PE=2 SV=1	LOC_Os11g37730	0.477	0.00439344	Down	28.051	33.7	6	6	1.41069	1.52831	1.12335	0.761721	0.570468	0.605458	mitochondria	K00799	GST, gst; glutathione S-transferase [EC:2.5.1.18]	map00480 Glutathione metabolism; map01100 Metabolic pathways	GO:0006518 peptide metabolic process; GO:0006575 cellular modified amino acid metabolic process; GO:0006749 glutathione metabolic process; GO:0006790 sulfur compound metabolic process; GO:0006807 nitrogen compound metabolic process; GO:0008152 metabolic process; GO:0009056 catabolic process; GO:0009404 toxin metabolic process; GO:0009407 toxin catabolic process; GO:0009636 response to toxic subst…	GO:0005622 intracellular; GO:0005623 cell; GO:0005737 cytoplasm; GO:0005777 peroxisome; GO:0042579 microbody; GO:0043226 organelle; GO:0043227 membrane-bounded organelle; GO:0043229 intracellular organelle; GO:0043231 intracellular membrane-bounded organelle;	GO:0003824 catalytic activity; GO:0004364 glutathione transferase activity; GO:0016740 transferase activity; GO:0016765 transferase activity, transferring alkyl or aryl (other than methyl) groups;	PF02798	Glutathione S-transferase, N-terminal domain	O	KOG0867	Glutathione S-transferase
B8BIN0	Ferritin OS=Oryza sativa subsp. indica OX=39946 GN=OsI_34807 PE=3 SV=1	OsI_34807	1.6805	0.000582084	Up	27.816	49	12	12	0.764669	0.687309	0.786406	1.31225	1.27324	1.17612	chloroplast	K00522	FTH1; ferritin heavy chain [EC:1.16.3.2]		GO:0000003 reproduction; GO:0000041 transition metal ion transport; GO:0000302 response to reactive oxygen species; GO:0001101 response to acid chemical; GO:0003006 developmental process involved in reproduction; GO:0006810 transport; GO:0006811 ion transport; GO:0006812 cation transport; GO:0006826 iron ion transport; GO:0006873 cellular ion homeostasis; GO:0006875 cellular metal ion homeostasis…	GO:0005622 intracellular; GO:0005623 cell; GO:0005737 cytoplasm; GO:0005739 mitochondrion; GO:0009507 chloroplast; GO:0009526 plastid envelope; GO:0009532 plastid stroma; GO:0009534 chloroplast thylakoid; GO:0009535 chloroplast thylakoid membrane; GO:0009536 plastid; GO:0009570 chloroplast stroma; GO:0009579 thylakoid; GO:0009941 chloroplast envelope; GO:0016020 membrane; GO:0031967 organelle env…	GO:0005488 binding; GO:0005506 iron ion binding; GO:0005515 protein binding; GO:0019904 protein domain specific binding; GO:0043167 ion binding; GO:0043169 cation binding; GO:0046872 metal ion binding; GO:0046914 transition metal ion binding;	PF00210	Ferritin-like domain	P	KOG2332	Ferritin
Q0IQK9	Non-specific lipid-transfer protein 1 OS=Oryza sativa subsp. japonica OX=39947 GN=LTP PE=1 SV=1	LTP	0.3141	0.000219393	Down	11.345	51.7	5	4	1.50571	1.48247	1.57781	0.5631	0.416363	0.454556	extracellular				GO:0006810 transport; GO:0006869 lipid transport; GO:0010876 lipid localization; GO:0033036 macromolecule localization; GO:0051179 localization; GO:0051234 establishment of localization; GO:0071702 organic substance transport;	GO:0016020 membrane;
Q2QWE5	Expressed protein OS=Oryza sativa subsp. japonica OX=39947 GN=LOC_Os12g09620 PE=4 SV=1	LOC_Os12g09620	1.6839	0.00025194	Up	17.706	33.5	5	5	0.717024	0.782318	0.73624	1.28425	1.30733	1.17285	extracellular
A2ZJ56	ADH_zinc_N domain-containing protein OS=Oryza sativa subsp. indica OX=39946 GN=OsI_37858 PE=4 SV=1	OsI_37858	2.6799	0.00371489	Up	32.389	41	8	2	0.56676	0.668306	0.395395	1.34567	1.62788	1.39599	chloroplast									S	KOG1196	Predicted NAD-dependent oxidoreductase
A2ZJ57	PKS_ER domain-containing protein OS=Oryza sativa subsp. indica OX=39946 GN=OsI_37859 PE=4 SV=1	OsI_37859	0.5519	7.07625e-05	Down	38.331	44.9	9	4	1.32087	1.26967	1.27575	0.673103	0.753836	0.706764	cytoplasm									S	KOG1196	Predicted NAD-dependent oxidoreductase
Q2QU07	RING-type E3 ubiquitin transferase OS=Oryza sativa subsp. japonica OX=39947 GN=LOC_Os12g17900 PE=4 SV=1	LOC_Os12g17900	1.5611	0.00114206	Up	87.923	13.5	7	7	0.807544	0.788093	0.747117	1.10848	1.24611	1.30266	cytoplasm				GO:0006464 cellular protein modification process; GO:0006807 nitrogen compound metabolic process; GO:0007275 multicellular organism development; GO:0007568 aging; GO:0008152 metabolic process; GO:0009889 regulation of biosynthetic process; GO:0009890 negative regulation of biosynthetic process; GO:0009892 negative regulation of metabolic process; GO:0009894 regulation of catabolic process; GO:000…	GO:0005622 intracellular; GO:0005623 cell; GO:0005634 nucleus; GO:0005737 cytoplasm; GO:0005886 plasma membrane; GO:0016020 membrane; GO:0043226 organelle; GO:0043227 membrane-bounded organelle; GO:0043229 intracellular organelle; GO:0043231 intracellular membrane-bounded organelle; GO:0071944 cell periphery;	GO:0003824 catalytic activity; GO:0004842 ubiquitin-protein transferase activity; GO:0005102 signaling receptor binding; GO:0005488 binding; GO:0005515 protein binding; GO:0016740 transferase activity; GO:0019787 ubiquitin-like protein transferase activity; GO:0033612 receptor serine/threonine kinase binding; GO:0070696 transmembrane receptor protein serine/threonine kinase binding; GO:0140096 ca…	PF04564	U-box domain	S	KOG0167	FOG: Armadillo/beta-catenin-like repeats
Q2QU06	60 kDa chaperonin alpha subunit OS=Oryza sativa subsp. japonica OX=39947 GN=LOC_Os12g17910 PE=2 SV=1	LOC_Os12g17910	0.6534	8.22395e-05	Down	61.129	74.7	39	32	1.21546	1.20402	1.20941	0.749893	0.810888	0.810329	chloroplast				GO:0000003 reproduction; GO:0003006 developmental process involved in reproduction; GO:0006457 protein folding; GO:0006458 'de novo' protein folding; GO:0006996 organelle organization; GO:0007005 mitochondrion organization; GO:0007275 multicellular organism development; GO:0009657 plastid organization; GO:0009658 chloroplast organization; GO:0009790 embryo development; GO:0009791 post-embryonic d…	GO:0005576 extracellular region; GO:0005622 intracellular; GO:0005623 cell; GO:0005737 cytoplasm; GO:0005739 mitochondrion; GO:0005829 cytosol; GO:0005840 ribosome; GO:0009507 chloroplast; GO:0009526 plastid envelope; GO:0009532 plastid stroma; GO:0009536 plastid; GO:0009570 chloroplast stroma; GO:0009579 thylakoid; GO:0009941 chloroplast envelope; GO:0016020 membrane; GO:0022626 cytosolic riboso…	GO:0005488 binding; GO:0005515 protein binding; GO:0044183 protein folding chaperone; GO:0051082 unfolded protein binding;			O	KOG0356	Mitochondrial chaperonin, Cpn60/Hsp60p
Q2QP54	Polyprotein of EF-Ts, chloroplastic OS=Oryza sativa subsp. japonica OX=39947 GN=PETs PE=2 SV=1	PETs	0.5999	5.63209e-07	Down	121.09	24.1	19	19	1.25876	1.24931	1.24207	0.73821	0.758233	0.753421	chloroplast	K02357	tsf, TSFM; elongation factor Ts					PF00575	S1 RNA binding domain	J	KOG1071	Mitochondrial translation elongation factor EF-Tsmt, catalyzes nucleotide exchange on EF-Tumt
Q2QND8	Os12g0569300 protein OS=Oryza sativa subsp. japonica OX=39947 GN=LOC_Os12g38150 PE=2 SV=1	LOC_Os12g38150	1.7633	0.000297743	Up	23.43	33	4	4	0.766195	0.659686	0.745459	1.25238	1.26246	1.31381	chloroplast							PF00314	Thaumatin family	O	KOG0800	FOG: Predicted E3 ubiquitin ligase
A2ZLU3	Osmotin-like protein(predicted) OS=Oryza sativa subsp. indica OX=39946 GN=OsI_38787 PE=4 SV=1	OsI_38787	0.275	3.1937e-08	Down	23.842	28.3	5	5	1.5978	1.55314	1.55477	0.429521	0.428242	0.436532	extracellular							PF00314	Thaumatin family	O	KOG0800	FOG: Predicted E3 ubiquitin ligase
Q2QN11	Eukaryotic aspartyl protease family protein, expressed OS=Oryza sativa subsp. japonica OX=39947 GN=LOC_Os12g39360 PE=3 SV=1	LOC_Os12g39360	0.6621	0.00879753	Down	46.238	27.4	8	8	1.028	1.27196	1.31003	0.737613	0.816987	0.835419	chloroplast									O	KOG1339	Aspartyl protease
A2ZN01	Thaumatin-like protein(predicted) OS=Oryza sativa subsp. indica OX=39946 GN=OsI_39211 PE=4 SV=1	OsI_39211	0.394	0.000102889	Down	17.796	43.8	6	6	1.54074	1.46592	1.29759	0.543018	0.601728	0.551001	chloroplast							PF00314	Thaumatin family
A3C1D8	Os09g0556200 protein OS=Oryza sativa subsp. japonica OX=39947 GN=Os09g0556200 PE=4 SV=1	Os09g0556200	1.5032	0.000482175	Up	77.601	18.7	9	9	0.771988	0.823931	0.801007	1.12035	1.23663	1.2461	cytoplasm							PF00564	PB1 domain	DO	KOG4151	Myosin assembly protein/sexual cycle protein and related proteins
Q2QQ48	Eukaryotic translation initiation factor 5A OS=Oryza sativa subsp. japonica OX=39947 GN=LOC_Os12g32240 PE=2 SV=1	LOC_Os12g32240	1.5757	0.00719979	Up	17.557	56.9	8	2	0.770389		0.716132	1.13672	1.09147	1.2853	cytoskeleton	K03263	EIF5A; translation initiation factor 5A		GO:0006412 translation; GO:0006413 translational initiation; GO:0006518 peptide metabolic process; GO:0006807 nitrogen compound metabolic process; GO:0006950 response to stress; GO:0006952 defense response; GO:0008152 metabolic process; GO:0008219 cell death; GO:0009058 biosynthetic process; GO:0009059 macromolecule biosynthetic process; GO:0009605 response to external stimulus; GO:0009607 respon…	GO:0005622 intracellular; GO:0005623 cell; GO:0005634 nucleus; GO:0043226 organelle; GO:0043227 membrane-bounded organelle; GO:0043229 intracellular organelle; GO:0043231 intracellular membrane-bounded organelle;	GO:0003676 nucleic acid binding; GO:0003723 RNA binding; GO:0003743 translation initiation factor activity; GO:0005488 binding; GO:0008135 translation factor activity, RNA binding; GO:0097159 organic cyclic compound binding; GO:1901363 heterocyclic compound binding;	PF01287	Eukaryotic elongation factor 5A hypusine, DNA-binding OB fold	J	KOG3271	Translation initiation factor 5A (eIF-5A)
Q07661	Nucleoside diphosphate kinase 1 OS=Oryza sativa subsp. japonica OX=39947 GN=NDKR PE=1 SV=1	NDKR	0.6286	2.1643e-05	Down	16.861	87.2	13	13	1.19566	1.26095	1.22763	0.789736	0.771805	0.754223	cytoplasm	K00940	ndk, NME; nucleoside-diphosphate kinase [EC:2.7.4.6]	map00230 Purine metabolism; map00240 Pyrimidine metabolism; map01100 Metabolic pathways; map01110 Biosynthesis of secondary metabolites; map04016 MAPK signaling pathway - plant	GO:0000302 response to reactive oxygen species; GO:0006139 nucleobase-containing compound metabolic process; GO:0006165 nucleoside diphosphate phosphorylation; GO:0006725 cellular aromatic compound metabolic process; GO:0006753 nucleoside phosphate metabolic process; GO:0006793 phosphorus metabolic process; GO:0006796 phosphate-containing compound metabolic process; GO:0006807 nitrogen compound m…	GO:0005622 intracellular; GO:0005623 cell;	GO:0003824 catalytic activity; GO:0004550 nucleoside diphosphate kinase activity; GO:0016301 kinase activity; GO:0016740 transferase activity; GO:0016772 transferase activity, transferring phosphorus-containing groups; GO:0016776 phosphotransferase activity, phosphate group as acceptor; GO:0019205 nucleobase-containing compound kinase activity;	PF00334	Nucleoside diphosphate kinase	F	KOG0888	Nucleoside diphosphate kinase
B8AXS2	Annexin D4(predicted) OS=Oryza sativa subsp. indica OX=39946 GN=OsI_19777 PE=4 SV=1	OsI_19777	0.5123	0.000599149	Down	35.369	35.4	9	9	1.33713	1.42333	1.20697	0.715298	0.614308	0.702965	chloroplast	K17098	ANNAT; annexin D		GO:0001101 response to acid chemical; GO:0006950 response to stress; GO:0006970 response to osmotic stress; GO:0009266 response to temperature stimulus; GO:0009408 response to heat; GO:0009409 response to cold; GO:0009414 response to water deprivation; GO:0009415 response to water; GO:0009628 response to abiotic stimulus; GO:0009651 response to salt stress; GO:0009719 response to endogenous stimu…	GO:0005911 cell-cell junction; GO:0009506 plasmodesma; GO:0030054 cell junction; GO:0055044 symplast;	GO:0003676 nucleic acid binding; GO:0003723 RNA binding; GO:0003729 mRNA binding; GO:0005488 binding; GO:0097159 organic cyclic compound binding; GO:1901363 heterocyclic compound binding;			U	KOG0819	Annexin
B7E6X2	Os12g0102350 protein OS=Oryza sativa subsp. japonica OX=39947 GN=Os12g0102350 PE=2 SV=1	Os12g0102350	1.6931	0.0260158	Up	26.2	29.3	3	3		0.682585	0.729983	0.984132	1.25108	1.35222	cytoplasm	K08597	SENP8, NEDP1, DEN1; sentrin-specific protease 8 [EC:3.4.22.68]		GO:0006508 proteolysis; GO:0006807 nitrogen compound metabolic process; GO:0008152 metabolic process; GO:0019538 protein metabolic process; GO:0043170 macromolecule metabolic process; GO:0044238 primary metabolic process; GO:0071704 organic substance metabolic process; GO:1901564 organonitrogen compound metabolic process;		GO:0003824 catalytic activity; GO:0008233 peptidase activity; GO:0008234 cysteine-type peptidase activity; GO:0016787 hydrolase activity; GO:0019783 ubiquitin-like protein-specific protease activity; GO:0019784 NEDD8-specific protease activity; GO:0070011 peptidase activity, acting on L-amino acid peptides; GO:0140096 catalytic activity, acting on a protein;	PF02902	Ulp1 protease family, C-terminal catalytic domain	S	KOG3246	Sentrin-specific cysteine protease (Ulp1 family)
B7E914	Os04g0310500 protein OS=Oryza sativa subsp. japonica OX=39947 GN=Os04g0310500 PE=2 SV=1	Os04g0310500	0.4801	4.49818e-05	Down	11.051	54.5	5	5	1.38056	1.31035	1.36282	0.607588	0.686183	0.652499	chloroplast	K03946	NDUFA2; NADH dehydrogenase (ubiquinone) 1 alpha subcomplex subunit 2	map00190 Oxidative phosphorylation; map01100 Metabolic pathways	GO:0008152 metabolic process; GO:0055114 oxidation-reduction process;	GO:0005622 intracellular; GO:0005623 cell; GO:0005737 cytoplasm; GO:0005739 mitochondrion; GO:0005740 mitochondrial envelope; GO:0005743 mitochondrial inner membrane; GO:0005746 mitochondrial respirasome; GO:0005747 mitochondrial respiratory chain complex I; GO:0016020 membrane; GO:0019866 organelle inner membrane; GO:0030964 NADH dehydrogenase complex; GO:0031090 organelle membrane; GO:0031966 m…	GO:0003824 catalytic activity; GO:0003954 NADH dehydrogenase activity; GO:0008137 NADH dehydrogenase (ubiquinone) activity; GO:0016491 oxidoreductase activity; GO:0016651 oxidoreductase activity, acting on NAD(P)H; GO:0016655 oxidoreductase activity, acting on NAD(P)H, quinone or similar compound as acceptor; GO:0050136 NADH dehydrogenase (quinone) activity;	PF05047	Mitochondrial ribosomal protein L51 / S25 / CI-B8 domain	C	KOG3446	NADH:ubiquinone oxidoreductase NDUFA2/B8 subunit
Q53M91	Os11g0311300 protein OS=Oryza sativa subsp. japonica OX=39947 GN=Os11g0311300 PE=4 SV=1	Os11g0311300	0.4036	0.00100909	Down	17.873	18.8	2	2	1.63226		1.48212	0.685459	0.615822	0.584341	cytoplasm	K12586	RRP43, EXOSC8, OIP2; exosome complex component RRP43	map03018 RNA degradation				PF01138	3' exoribonuclease family, domain 1	J	KOG1613	Exosomal 3'-5' exoribonuclease complex, subunit Rrp43
B7F946	Os06g0356800 protein OS=Oryza sativa subsp. japonica OX=39947 GN=Os06g0356800 PE=2 SV=1	Os06g0356800	0.2323	9.6842e-05	Down	27.273	52.4	9	9	1.55442	1.56887	1.74559	0.409288	0.315353	0.40648	mitochondria	K01183	E3.2.1.14; chitinase [EC:3.2.1.14]	map00520 Amino sugar and nucleotide sugar metabolism; map01100 Metabolic pathways				PF00704	Glycosyl hydrolases family 18	G	KOG4701	Chitinase
B8A6R5	Aspartic proteinase(predicted) OS=Oryza sativa subsp. indica OX=39946 GN=OsI_01478 PE=3 SV=1	OsI_01478	3.6329	3.26153e-05	Up	54.225	14.9	6	6	0.394864	0.429492	0.470737	1.49407	1.68334	1.5275	chloroplast	K08245	E3.4.23.40; phytepsin [EC:3.4.23.40]		GO:0006508 proteolysis; GO:0006807 nitrogen compound metabolic process; GO:0008152 metabolic process; GO:0009056 catabolic process; GO:0009057 macromolecule catabolic process; GO:0019538 protein metabolic process; GO:0030163 protein catabolic process; GO:0043170 macromolecule metabolic process; GO:0044238 primary metabolic process; GO:0071704 organic substance metabolic process; GO:1901564 organo…		GO:0003824 catalytic activity; GO:0004175 endopeptidase activity; GO:0004190 aspartic-type endopeptidase activity; GO:0008233 peptidase activity; GO:0016787 hydrolase activity; GO:0070001 aspartic-type peptidase activity; GO:0070011 peptidase activity, acting on L-amino acid peptides; GO:0140096 catalytic activity, acting on a protein;	PF05184	Saposin-like type B, region 1	O	KOG1339	Aspartyl protease
B8A6V4	AMP-binding domain-containing protein OS=Oryza sativa subsp. indica OX=39946 GN=OsI_03121 PE=4 SV=1	OsI_03121	1.9337	9.49916e-06	Up	72.77	39.3	18	16	0.663315	0.710645	0.671266	1.31495	1.34234	1.29749	cytoplasm	K01897	ACSL, fadD; long-chain acyl-CoA synthetase [EC:6.2.1.3]	map00061 Fatty acid biosynthesis; map00071 Fatty acid degradation; map01100 Metabolic pathways; map01212 Fatty acid metabolism; map04146 Peroxisome						I	KOG1256	Long-chain acyl-CoA synthetases (AMP-forming)
Q5ZB95	Os01g0338600 protein OS=Oryza sativa subsp. japonica OX=39947 GN=Os01g0338600 PE=4 SV=1	Os01g0338600	1.987	2.14393e-05	Up	31.034	48.1	10	10	0.658664	0.653669	0.696345	1.38943	1.29145	1.31044	chloroplast
Q5QLG3	Os01g0682500 protein OS=Oryza sativa subsp. japonica OX=39947 GN=Os01g0682500 PE=2 SV=1	Os01g0682500	0.6591	5.98193e-05	Down	46.163	53.3	17	17	1.23513	1.18478	1.19645	0.764684	0.800839	0.818115	chloroplast	K15918	GLYK; D-glycerate 3-kinase [EC:2.7.1.31]	map00260 Glycine, serine and threonine metabolism; map00561 Glycerolipid metabolism; map00630 Glyoxylate and dicarboxylate metabolism; map01100 Metabolic pathways; map01110 Biosynthesis of secondary metabolites; map01200 Carbon metabolism	GO:0006139 nucleobase-containing compound metabolic process; GO:0006206 pyrimidine nucleobase metabolic process; GO:0006213 pyrimidine nucleoside metabolic process; GO:0006220 pyrimidine nucleotide metabolic process; GO:0006221 pyrimidine nucleotide biosynthetic process; GO:0006222 UMP biosynthetic process; GO:0006725 cellular aromatic compound metabolic process; GO:0006753 nucleoside phosphate m…	GO:0005622 intracellular; GO:0005623 cell; GO:0005737 cytoplasm; GO:0005829 cytosol; GO:0009507 chloroplast; GO:0009526 plastid envelope; GO:0009532 plastid stroma; GO:0009536 plastid; GO:0009570 chloroplast stroma; GO:0009941 chloroplast envelope; GO:0031967 organelle envelope; GO:0031975 envelope; GO:0043226 organelle; GO:0043227 membrane-bounded organelle; GO:0043229 intracellular organelle; G…	GO:0003824 catalytic activity; GO:0004849 uridine kinase activity; GO:0008887 glycerate kinase activity; GO:0016301 kinase activity; GO:0016740 transferase activity; GO:0016772 transferase activity, transferring phosphorus-containing groups; GO:0016773 phosphotransferase activity, alcohol group as acceptor; GO:0019205 nucleobase-containing compound kinase activity; GO:0019206 nucleoside kinase ac…			S	KOG2878	Predicted kinase
B8A7N8	Met-tRNAi formyl transferase-like(predicted) OS=Oryza sativa subsp. indica OX=39946 GN=OsI_03318 PE=3 SV=1	OsI_03318	1.6144	0.00212941	Up	38.65	26.8	7	7	0.743417	0.690287	0.861298	1.23117	1.19143	1.2824	chloroplast	K00604	MTFMT, fmt; methionyl-tRNA formyltransferase [EC:2.1.2.9]	map00670 One carbon pool by folate; map00970 Aminoacyl-tRNA biosynthesis				PF00551; PF02911	Formyl transferase; Formyl transferase, C-terminal domain	J	KOG3082	Methionyl-tRNA formyltransferase
Q8L4L4	60S ribosomal protein L5-2 OS=Oryza sativa subsp. japonica OX=39947 GN=RPL5B PE=2 SV=2	RPL5B	0.522	2.58946e-05	Down	34.737	32.9	9	2	1.3308	1.2538	1.35763	0.697832	0.698046	0.661898	mitochondria	K02932	RP-L5e, RPL5; large subunit ribosomal protein L5e	map03010 Ribosome	GO:0000027 ribosomal large subunit assembly; GO:0006412 translation; GO:0006518 peptide metabolic process; GO:0006807 nitrogen compound metabolic process; GO:0006996 organelle organization; GO:0008152 metabolic process; GO:0009058 biosynthetic process; GO:0009059 macromolecule biosynthetic process; GO:0009987 cellular process; GO:0010467 gene expression; GO:0016043 cellular component organization…	GO:0005622 intracellular; GO:0005623 cell; GO:0005737 cytoplasm; GO:0005829 cytosol; GO:0005840 ribosome; GO:0015934 large ribosomal subunit; GO:0022625 cytosolic large ribosomal subunit; GO:0022626 cytosolic ribosome; GO:0032991 protein-containing complex; GO:0043226 organelle; GO:0043228 non-membrane-bounded organelle; GO:0043229 intracellular organelle; GO:0043232 intracellular non-membrane-bo…	GO:0003676 nucleic acid binding; GO:0003723 RNA binding; GO:0003735 structural constituent of ribosome; GO:0005198 structural molecule activity; GO:0005488 binding; GO:0008097 5S rRNA binding; GO:0019843 rRNA binding; GO:0097159 organic cyclic compound binding; GO:1901363 heterocyclic compound binding;	PF14204	Ribosomal L18 C-terminal region	J	KOG0875	60S ribosomal protein L5
Q5NAI9	Os01g0710000 protein OS=Oryza sativa subsp. japonica OX=39947 GN=Os01g0710000 PE=2 SV=1	Os01g0710000	1.5588	0.0018203	Up	50.11	50.8	13	13	0.84828	0.759549	0.737039	1.12357	1.2312	1.30036	nucleus	K10752	RBBP4, HAT2, CAF1, MIS16; histone-binding protein RBBP4		GO:0006139 nucleobase-containing compound metabolic process; GO:0006259 DNA metabolic process; GO:0006281 DNA repair; GO:0006725 cellular aromatic compound metabolic process; GO:0006807 nitrogen compound metabolic process; GO:0006950 response to stress; GO:0006974 cellular response to DNA damage stimulus; GO:0008152 metabolic process; GO:0009314 response to radiation; GO:0009411 response to UV; G…	GO:0000151 ubiquitin ligase complex; GO:0005622 intracellular; GO:0005623 cell; GO:0005634 nucleus; GO:0005730 nucleolus; GO:0005737 cytoplasm; GO:0005829 cytosol; GO:0031461 cullin-RING ubiquitin ligase complex; GO:0031974 membrane-enclosed lumen; GO:0031981 nuclear lumen; GO:0032991 protein-containing complex; GO:0043226 organelle; GO:0043227 membrane-bounded organelle; GO:0043228 non-membrane-…	GO:0005488 binding; GO:0043167 ion binding; GO:0043169 cation binding; GO:0046872 metal ion binding;			B	KOG0264	Nucleosome remodeling factor, subunit CAF1/NURF55/MSI1
Q8W084	Os01g0382400 protein OS=Oryza sativa subsp. japonica OX=39947 GN=Os01g0382400 PE=2 SV=1	Os01g0382400	0.6024	0.00425468	Down	18.334	44.3	5	4	1.21538	1.28678	1.24213	0.885936	0.695144	0.674626	extracellular	K13449	PR1; pathogenesis-related protein 1	map04016 MAPK signaling pathway - plant; map04075 Plant hormone signal transduction; map04626 Plant-pathogen interaction				PF00188	Cysteine-rich secretory protein family	S	KOG3017	Defense-related protein containing SCP domain
B8A8R7	Aminopeptidase(predicted) OS=Oryza sativa subsp. indica OX=39946 GN=OsI_05039 PE=4 SV=1	OsI_05039	0.6405	0.0140872	Down	86.169	8.4	4	3	1.13271	1.056	1.46865	0.768983	0.826346	0.747317	plasma membrane
Q94E74	Os01g0511100 protein OS=Oryza sativa subsp. japonica OX=39947 GN=Os01g0511100 PE=2 SV=1	Os01g0511100	0.2678	9.30161e-05	Down	17.922	34.7	4	4	1.56464	1.54678	1.62131	0.473475	0.358445	0.435353	chloroplast					GO:0005623 cell; GO:0005886 plasma membrane; GO:0016020 membrane; GO:0071944 cell periphery;	GO:0000166 nucleotide binding; GO:0005488 binding; GO:0008144 drug binding; GO:0016208 AMP binding; GO:0017076 purine nucleotide binding; GO:0030554 adenyl nucleotide binding; GO:0032553 ribonucleotide binding; GO:0032555 purine ribonucleotide binding; GO:0032559 adenyl ribonucleotide binding; GO:0036094 small molecule binding; GO:0043167 ion binding; GO:0043168 anion binding; GO:0043169 cation b…	PF00582	Universal stress protein family
B8A9D2	Glutamate carboxypeptidase 2(predicted) OS=Oryza sativa subsp. indica OX=39946 GN=OsI_03680 PE=4 SV=1	OsI_03680	4.0558	0.000556383	Up	59.61	18.4	7	7	0.299021	0.455201	0.432535	1.74192	1.60018	1.47115	chloroplast	K01301	NAALAD; N-acetylated-alpha-linked acidic dipeptidase [EC:3.4.17.21]		GO:0009888 tissue development; GO:0010073 meristem maintenance; GO:0032501 multicellular organismal process; GO:0032502 developmental process; GO:0048507 meristem development; GO:0048856 anatomical structure development;	GO:0005622 intracellular; GO:0005623 cell; GO:0005737 cytoplasm; GO:0005773 vacuole; GO:0005783 endoplasmic reticulum; GO:0012505 endomembrane system; GO:0043226 organelle; GO:0043227 membrane-bounded organelle; GO:0043229 intracellular organelle; GO:0043231 intracellular membrane-bounded organelle;		PF04253	Transferrin receptor-like dimerisation domain	OP	KOG2195	Transferrin receptor and related proteins containing the protease-associated (PA) domain
Q5JME4	Os01g0971700 protein OS=Oryza sativa subsp. japonica OX=39947 GN=Os01g0971700 PE=2 SV=1	Os01g0971700	2.0944	0.00183272	Up	30.18	17.5	4	4	0.56679	0.59631	0.775872	1.27325	1.38986	1.39791	chloroplast	K18551	SDT1; pyrimidine and pyridine-specific 5'-nucleotidase [EC:3.1.3.-]	map00760 Nicotinate and nicotinamide metabolism
Q5JKN1	Probable protein phosphatase 2C 5 OS=Oryza sativa subsp. japonica OX=39947 GN=Os01g0552300 PE=2 SV=1	Os01g0552300	1.5566	0.00255273	Up	41.738	24.7	6	6	0.716575	0.827849	0.802421	1.19434	1.33197	1.12685	chloroplast	K04457	PPM1A, PP2CA; protein phosphatase 1A [EC:3.1.3.16]		GO:0006091 generation of precursor metabolites and energy; GO:0006793 phosphorus metabolic process; GO:0006796 phosphate-containing compound metabolic process; GO:0008152 metabolic process; GO:0009767 photosynthetic electron transport chain; GO:0009987 cellular process; GO:0010109 regulation of photosynthesis; GO:0015979 photosynthesis; GO:0016311 dephosphorylation; GO:0019222 regulation of metab…	GO:0005622 intracellular; GO:0005623 cell; GO:0005634 nucleus; GO:0005730 nucleolus; GO:0005737 cytoplasm; GO:0009507 chloroplast; GO:0009532 plastid stroma; GO:0009536 plastid; GO:0009570 chloroplast stroma; GO:0009579 thylakoid; GO:0031974 membrane-enclosed lumen; GO:0031981 nuclear lumen; GO:0043226 organelle; GO:0043227 membrane-bounded organelle; GO:0043228 non-membrane-bounded organelle; GO…	GO:0003824 catalytic activity; GO:0016787 hydrolase activity; GO:0016788 hydrolase activity, acting on ester bonds; GO:0016791 phosphatase activity; GO:0042578 phosphoric ester hydrolase activity;			T	KOG0698	Serine/threonine protein phosphatase
B8AAV3	Protein CHLOROPLAST ENHANCING STRESS TOLERANCE, chloroplastic OS=Oryza sativa subsp. indica OX=39946 GN=CEST PE=3 SV=1	CEST	0.4755	0.000718182	Down	31.762	12.7	4	3	1.27498	1.50414	1.28734	0.634582	0.584317	0.714643	chloroplast				GO:0001101 response to acid chemical; GO:0006091 generation of precursor metabolites and energy; GO:0006950 response to stress; GO:0006970 response to osmotic stress; GO:0006972 hyperosmotic response; GO:0006979 response to oxidative stress; GO:0006996 organelle organization; GO:0008152 metabolic process; GO:0009266 response to temperature stimulus; GO:0009408 response to heat; GO:0009414 respons…	GO:0005622 intracellular; GO:0005623 cell; GO:0005737 cytoplasm; GO:0009507 chloroplast; GO:0009534 chloroplast thylakoid; GO:0009535 chloroplast thylakoid membrane; GO:0009536 plastid; GO:0009579 thylakoid; GO:0016020 membrane; GO:0031976 plastid thylakoid; GO:0031984 organelle subcompartment; GO:0034357 photosynthetic membrane; GO:0042651 thylakoid membrane; GO:0043226 organelle; GO:0043227 mem…
B8AB91	p0432B10.9 protein(predicted) OS=Oryza sativa subsp. indica OX=39946 GN=OsI_04178 PE=4 SV=1	OsI_04178	0.648	0.00217597	Down	34.923	20.7	5	1	1.26969	1.24148	1.12969	0.848427	0.713432	0.797277	chloroplast				GO:0000003 reproduction; GO:0000302 response to reactive oxygen species; GO:0003006 developmental process involved in reproduction; GO:0006950 response to stress; GO:0006979 response to oxidative stress; GO:0007275 multicellular organism development; GO:0009314 response to radiation; GO:0009416 response to light stimulus; GO:0009628 response to abiotic stimulus; GO:0009648 photoperiodism; GO:0009…	GO:0005622 intracellular; GO:0005623 cell; GO:0005737 cytoplasm; GO:0009507 chloroplast; GO:0009526 plastid envelope; GO:0009536 plastid; GO:0009941 chloroplast envelope; GO:0031967 organelle envelope; GO:0031975 envelope; GO:0043226 organelle; GO:0043227 membrane-bounded organelle; GO:0043229 intracellular organelle; GO:0043231 intracellular membrane-bounded organelle;
Q9SDK4	GTP-binding protein OS=Oryza sativa subsp. japonica OX=39947 GN=GBP PE=2 SV=1	GBP	0.6262	0.00555813	Down	21.944	69.4	9	4	1.31531	1.16819	1.20612	0.654327	0.846722	0.809337	cytoplasm	K07953	SAR1; GTP-binding protein SAR1 [EC:3.6.5.-]	map04141 Protein processing in endoplasmic reticulum				PF00025	ADP-ribosylation factor family	U	KOG0077	Vesicle coat complex COPII, GTPase subunit SAR1
B8ABZ3	Cytochrome c oxidase subunit Vb(predicted) OS=Oryza sativa subsp. indica OX=39946 GN=OsI_02834 PE=4 SV=1	OsI_02834	1.6818	0.0023222	Up	11.633	76	7	7	0.795094	0.772111	0.670096	1.24831	1.37402	1.14037	cytoplasm	K02265	COX5B; cytochrome c oxidase subunit 5b	map00190 Oxidative phosphorylation; map01100 Metabolic pathways				PF01215	Cytochrome c oxidase subunit Vb	C	KOG3352	Cytochrome c oxidase, subunit Vb/COX4
B8ACF5	Alpha-1,4 glucan phosphorylase OS=Oryza sativa subsp. indica OX=39946 GN=OsI_04460 PE=3 SV=1	OsI_04460	0.4683	2.7963e-05	Down	94.443	58.4	33	33	1.45204	1.3019	1.33255	0.652924	0.633514	0.627075	cytoplasm	K00688	PYG, glgP; glycogen phosphorylase [EC:2.4.1.1]	map00500 Starch and sucrose metabolism; map01100 Metabolic pathways; map01110 Biosynthesis of secondary metabolites	GO:0000272 polysaccharide catabolic process; GO:0001101 response to acid chemical; GO:0005975 carbohydrate metabolic process; GO:0005976 polysaccharide metabolic process; GO:0005977 glycogen metabolic process; GO:0005980 glycogen catabolic process; GO:0006073 cellular glucan metabolic process; GO:0006091 generation of precursor metabolites and energy; GO:0006112 energy reserve metabolic process; …	GO:0005622 intracellular; GO:0005623 cell; GO:0005737 cytoplasm; GO:0005829 cytosol; GO:0009507 chloroplast; GO:0009536 plastid; GO:0043226 organelle; GO:0043227 membrane-bounded organelle; GO:0043229 intracellular organelle; GO:0043231 intracellular membrane-bounded organelle;	GO:0003824 catalytic activity; GO:0004645 1,4-alpha-oligoglucan phosphorylase activity; GO:0005488 binding; GO:0008144 drug binding; GO:0008184 glycogen phosphorylase activity; GO:0016740 transferase activity; GO:0016757 transferase activity, transferring glycosyl groups; GO:0016758 transferase activity, transferring hexosyl groups; GO:0019842 vitamin binding; GO:0030170 pyridoxal phosphate bindi…			G	KOG2099	Glycogen phosphorylase
B8ACT8	Lactamase_B domain-containing protein OS=Oryza sativa subsp. indica OX=39946 GN=OsI_00068 PE=4 SV=1	OsI_00068	2.8766	0.000156946	Up	32.466	4.5	1	1	0.481196	0.459558		1.30308	1.31769	1.43848	chloroplast							PF13370; PF00753	4Fe-4S single cluster domain; Metallo-beta-lactamase superfamily
B8ACV4	Acetyl-CoA acetyltransferase, cytosolic 2(predicted) OS=Oryza sativa subsp. indica OX=39946 GN=OsI_00091 PE=3 SV=1	OsI_00091	0.4316	0.00480168	Down	42.961	23.6	7	7	1.75905	1.18234	1.24975	0.536843	0.575105	0.696915	chloroplast	K00626	E2.3.1.9, atoB; acetyl-CoA C-acetyltransferase [EC:2.3.1.9]	map00071 Fatty acid degradation; map00072 Synthesis and degradation of ketone bodies; map00280 Valine, leucine and isoleucine degradation; map00310 Lysine degradation; map00380 Tryptophan metabolism; map00620 Pyruvate metabolism; map00630 Glyoxylate and dicarboxylate metabolism; map00640 Propanoate metabolism; map00650 Butanoate metabolism; map00900 Terpenoid backbone biosynthesis; map01100 Metab…	GO:0000003 reproduction; GO:0000902 cell morphogenesis; GO:0000904 cell morphogenesis involved in differentiation; GO:0003006 developmental process involved in reproduction; GO:0006082 organic acid metabolic process; GO:0006629 lipid metabolic process; GO:0006631 fatty acid metabolic process; GO:0006635 fatty acid beta-oxidation; GO:0008152 metabolic process; GO:0008202 steroid metabolic process;…	GO:0005622 intracellular; GO:0005623 cell; GO:0005737 cytoplasm; GO:0005777 peroxisome; GO:0005829 cytosol; GO:0005886 plasma membrane; GO:0016020 membrane; GO:0042579 microbody; GO:0043226 organelle; GO:0043227 membrane-bounded organelle; GO:0043229 intracellular organelle; GO:0043231 intracellular membrane-bounded organelle; GO:0071944 cell periphery;	GO:0003824 catalytic activity; GO:0003985 acetyl-CoA C-acetyltransferase activity; GO:0003988 acetyl-CoA C-acyltransferase activity; GO:0016407 acetyltransferase activity; GO:0016408 C-acyltransferase activity; GO:0016453 C-acetyltransferase activity; GO:0016740 transferase activity; GO:0016746 transferase activity, transferring acyl groups; GO:0016747 transferase activity, transferring acyl grou…	PF00108; PF02803	Thiolase, N-terminal domain; Thiolase, C-terminal domain	I	KOG1390	Acetyl-CoA acetyltransferase
Q7F5L2	Os01g0196600 protein OS=Oryza sativa subsp. japonica OX=39947 GN=Os01g0196600 PE=4 SV=1	Os01g0196600	1.5848	0.000160872	Up	52.198	21.9	7	7	0.811487	0.755352	0.754403	1.24408	1.17115	1.26353	chloroplast				GO:0001775 cell activation; GO:0002252 immune effector process; GO:0002263 cell activation involved in immune response; GO:0002274 myeloid leukocyte activation; GO:0002275 myeloid cell activation involved in immune response; GO:0002276 basophil activation involved in immune response; GO:0002366 leukocyte activation involved in immune response; GO:0002376 immune system process; GO:0002682 regulati…	GO:0005622 intracellular; GO:0005623 cell; GO:0005737 cytoplasm; GO:0005886 plasma membrane; GO:0009897 external side of plasma membrane; GO:0009986 cell surface; GO:0016020 membrane; GO:0048471 perinuclear region of cytoplasm; GO:0071944 cell periphery; GO:0098552 side of membrane;	GO:0003824 catalytic activity; GO:0004518 nuclease activity; GO:0004527 exonuclease activity; GO:0004528 phosphodiesterase I activity; GO:0005488 binding; GO:0005509 calcium ion binding; GO:0008081 phosphoric diester hydrolase activity; GO:0008270 zinc ion binding; GO:0016462 pyrophosphatase activity; GO:0016787 hydrolase activity; GO:0016788 hydrolase activity, acting on ester bonds; GO:0016817 …			BK	KOG2645	Type I phosphodiesterase/nucleotide pyrophosphatase
B8ADR9	Fumarylacetoacetase OS=Oryza sativa subsp. indica OX=39946 GN=OsI_06236 PE=3 SV=1	OsI_06236	0.5951	0.000339088	Down	47.118	66.2	18	18	1.16485	1.2876	1.309	0.709396	0.779242	0.749916	cytoplasm	K01555	FAH, fahA; fumarylacetoacetase [EC:3.7.1.2]	map00350 Tyrosine metabolism; map01100 Metabolic pathways	GO:0006082 organic acid metabolic process; GO:0006520 cellular amino acid metabolic process; GO:0006570 tyrosine metabolic process; GO:0006572 tyrosine catabolic process; GO:0006725 cellular aromatic compound metabolic process; GO:0006807 nitrogen compound metabolic process; GO:0008152 metabolic process; GO:0008219 cell death; GO:0009056 catabolic process; GO:0009063 cellular amino acid catabolic…	GO:0005622 intracellular; GO:0005623 cell; GO:0005737 cytoplasm; GO:0005829 cytosol;	GO:0003824 catalytic activity; GO:0004334 fumarylacetoacetase activity; GO:0016787 hydrolase activity; GO:0016822 hydrolase activity, acting on acid carbon-carbon bonds; GO:0016823 hydrolase activity, acting on acid carbon-carbon bonds, in ketonic substances;	PF09298	Domain of unknown function (DUF1969)	G	KOG2843	Fumarylacetoacetase
Q6K853	40S ribosomal protein S30 OS=Oryza sativa subsp. japonica OX=39947 GN=Os02g0804100 PE=3 SV=1	Os02g0804100	1.8139	0.0150149	Up	6.9311	27.4	2	2	0.690922	0.709034	0.732338	1.04279	1.16627	1.65865	nucleus	K02983	RP-S30e, RPS30; small subunit ribosomal protein S30e	map03010 Ribosome						JO	KOG0009	Ubiquitin-like/40S ribosomal S30 protein fusion
B8AEL6	KH domain-containing protein(predicted) OS=Oryza sativa subsp. indica OX=39946 GN=OsI_06421 PE=4 SV=1	OsI_06421	1.7176	0.0110464	Up	68.029	13.2	6	6	0.585447	0.81693	0.805462	1.30496	1.12738	1.35983	nucleus	K13210	FUBP; far upstream element-binding protein		GO:0001505 regulation of neurotransmitter levels; GO:0006139 nucleobase-containing compound metabolic process; GO:0006401 RNA catabolic process; GO:0006402 mRNA catabolic process; GO:0006417 regulation of translation; GO:0006725 cellular aromatic compound metabolic process; GO:0006807 nitrogen compound metabolic process; GO:0008152 metabolic process; GO:0009056 catabolic process; GO:0009057 macro…	GO:0005622 intracellular; GO:0005623 cell; GO:0005634 nucleus; GO:0005654 nucleoplasm; GO:0005737 cytoplasm; GO:0005829 cytosol; GO:0010494 cytoplasmic stress granule; GO:0030425 dendrite; GO:0031974 membrane-enclosed lumen; GO:0031981 nuclear lumen; GO:0032991 protein-containing complex; GO:0035770 ribonucleoprotein granule; GO:0036464 cytoplasmic ribonucleoprotein granule; GO:0036477 somatodend…	GO:0003676 nucleic acid binding; GO:0003723 RNA binding; GO:0003729 mRNA binding; GO:0003730 mRNA 3'-UTR binding; GO:0005488 binding; GO:0017091 AU-rich element binding; GO:0035925 mRNA 3'-UTR AU-rich region binding; GO:0097159 organic cyclic compound binding; GO:1901363 heterocyclic compound binding;	PF00013	KH domain	A	KOG1676	K-homology type RNA binding proteins
B8AET7	PDZ domain-containing protein(predicted) OS=Oryza sativa subsp. indica OX=39946 GN=OsI_09427 PE=4 SV=1	OsI_09427	2.1338	0.00484579	Up	25.389	11.8	3	3	0.615656	0.660733		1.41547	1.30814		chloroplast	K03797	E3.4.21.102, prc, ctpA; carboxyl-terminal processing protease [EC:3.4.21.102]		GO:0006508 proteolysis; GO:0006807 nitrogen compound metabolic process; GO:0008152 metabolic process; GO:0019538 protein metabolic process; GO:0043170 macromolecule metabolic process; GO:0044238 primary metabolic process; GO:0071704 organic substance metabolic process; GO:1901564 organonitrogen compound metabolic process;	GO:0005622 intracellular; GO:0005623 cell; GO:0005737 cytoplasm; GO:0005739 mitochondrion; GO:0009579 thylakoid; GO:0031977 thylakoid lumen; GO:0043226 organelle; GO:0043227 membrane-bounded organelle; GO:0043229 intracellular organelle; GO:0043231 intracellular membrane-bounded organelle;	GO:0003824 catalytic activity; GO:0004175 endopeptidase activity; GO:0008233 peptidase activity; GO:0016787 hydrolase activity; GO:0070011 peptidase activity, acting on L-amino acid peptides; GO:0140096 catalytic activity, acting on a protein;
B8AF89	PABS domain-containing protein OS=Oryza sativa subsp. indica OX=39946 GN=OsI_06609 PE=3 SV=1	OsI_06609	0.6223	0.0310926	Down	42.855	16.6	5	4	1.48581	1.00265	1.20996	0.716229	0.679255	0.906102	cytoplasm	K00797	speE, SRM; spermidine synthase [EC:2.5.1.16]	map00270 Cysteine and methionine metabolism; map00330 Arginine and proline metabolism; map00480 Glutathione metabolism; map01100 Metabolic pathways				PF01564	Spermine/spermidine synthase	H	KOG1562	Spermidine synthase
B8AFB9	Peptidase_S26 domain-containing protein OS=Oryza sativa subsp. indica OX=39946 GN=OsI_06670 PE=4 SV=1	OsI_06670	1.6055	0.00426996	Up	25.715	29.1	4	4	0.731805	0.713662	0.857363	1.21965	1.11683	1.36068	chloroplast	K03100	lepB; signal peptidase I [EC:3.4.21.89]	map03060 Protein export	GO:0006508 proteolysis; GO:0006807 nitrogen compound metabolic process; GO:0006996 organelle organization; GO:0008152 metabolic process; GO:0009657 plastid organization; GO:0009668 plastid membrane organization; GO:0009987 cellular process; GO:0010027 thylakoid membrane organization; GO:0010467 gene expression; GO:0016043 cellular component organization; GO:0019538 protein metabolic process; GO:0…	GO:0005622 intracellular; GO:0005623 cell; GO:0005737 cytoplasm; GO:0009507 chloroplast; GO:0009526 plastid envelope; GO:0009534 chloroplast thylakoid; GO:0009535 chloroplast thylakoid membrane; GO:0009536 plastid; GO:0009579 thylakoid; GO:0016020 membrane; GO:0031967 organelle envelope; GO:0031975 envelope; GO:0031976 plastid thylakoid; GO:0031984 organelle subcompartment; GO:0034357 photosynthe…	GO:0003824 catalytic activity; GO:0008233 peptidase activity; GO:0016787 hydrolase activity; GO:0140096 catalytic activity, acting on a protein;	PF10502	Signal peptidase, peptidase S26	O	KOG0171	Mitochondrial inner membrane protease, subunit IMP1
Q6K7V6	Probable tocopherol cyclase, chloroplastic OS=Oryza sativa subsp. japonica OX=39947 GN=VTE1 PE=2 SV=1	VTE1	1.7037	4.24352e-05	Up	52.194	46.8	19	19	0.768272	0.744237	0.706646	1.24491	1.24269	1.29325	chloroplast	K09834	VTE1, SXD1; tocopherol cyclase [EC:5.5.1.24]	map00130 Ubiquinone and other terpenoid-quinone biosynthesis; map01100 Metabolic pathways; map01110 Biosynthesis of secondary metabolites	GO:0006082 organic acid metabolic process; GO:0006629 lipid metabolic process; GO:0006631 fatty acid metabolic process; GO:0006720 isoprenoid metabolic process; GO:0006721 terpenoid metabolic process; GO:0006725 cellular aromatic compound metabolic process; GO:0006766 vitamin metabolic process; GO:0006775 fat-soluble vitamin metabolic process; GO:0006778 porphyrin-containing compound metabolic pr…	GO:0005622 intracellular; GO:0005623 cell; GO:0005737 cytoplasm; GO:0009507 chloroplast; GO:0009526 plastid envelope; GO:0009528 plastid inner membrane; GO:0009532 plastid stroma; GO:0009534 chloroplast thylakoid; GO:0009536 plastid; GO:0009570 chloroplast stroma; GO:0009579 thylakoid; GO:0009706 chloroplast inner membrane; GO:0009941 chloroplast envelope; GO:0010287 plastoglobule; GO:0016020 mem…	GO:0003824 catalytic activity; GO:0009975 cyclase activity; GO:0009976 tocopherol cyclase activity;
Q6H8H3	Os02g0652600 protein OS=Oryza sativa subsp. japonica OX=39947 GN=Os02g0652600 PE=2 SV=1	Os02g0652600	0.3793	2.83085e-05	Down	25.505	13.7	3	3	1.39139	1.53955	1.41905	0.522449	0.584826	0.542741	chloroplast	K02884	RP-L19, MRPL19, rplS; large subunit ribosomal protein L19	map03010 Ribosome		GO:0005622 intracellular; GO:0005623 cell; GO:0005737 cytoplasm; GO:0009507 chloroplast; GO:0009526 plastid envelope; GO:0009532 plastid stroma; GO:0009536 plastid; GO:0009570 chloroplast stroma; GO:0009941 chloroplast envelope; GO:0016020 membrane; GO:0031967 organelle envelope; GO:0031975 envelope; GO:0043226 organelle; GO:0043227 membrane-bounded organelle; GO:0043229 intracellular organelle; …	GO:0003735 structural constituent of ribosome; GO:0005198 structural molecule activity;			J	KOG1698	Mitochondrial/chloroplast ribosomal protein L19
Q0E4K1	Catalase isozyme A OS=Oryza sativa subsp. japonica OX=39947 GN=CATA PE=1 SV=1	CATA	1.8187	3.98815e-06	Up	56.697	68.3	28	25	0.696505	0.702725	0.729448	1.31372	1.28627	1.27133	cytoplasm	K03781	katE, CAT, catB, srpA; catalase [EC:1.11.1.6]	map00380 Tryptophan metabolism; map00630 Glyoxylate and dicarboxylate metabolism; map01100 Metabolic pathways; map01110 Biosynthesis of secondary metabolites; map01200 Carbon metabolism; map04016 MAPK signaling pathway - plant; map04146 Peroxisome	GO:0000302 response to reactive oxygen species; GO:0006950 response to stress; GO:0006979 response to oxidative stress; GO:0007623 circadian rhythm; GO:0008152 metabolic process; GO:0009056 catabolic process; GO:0009266 response to temperature stimulus; GO:0009409 response to cold; GO:0009410 response to xenobiotic stimulus; GO:0009628 response to abiotic stimulus; GO:0009631 cold acclimation; GO…	GO:0005622 intracellular; GO:0005623 cell; GO:0005737 cytoplasm; GO:0005739 mitochondrion; GO:0005777 peroxisome; GO:0042579 microbody; GO:0043226 organelle; GO:0043227 membrane-bounded organelle; GO:0043229 intracellular organelle; GO:0043231 intracellular membrane-bounded organelle;	GO:0003824 catalytic activity; GO:0004096 catalase activity; GO:0004601 peroxidase activity; GO:0005488 binding; GO:0016209 antioxidant activity; GO:0016491 oxidoreductase activity; GO:0016684 oxidoreductase activity, acting on peroxide as acceptor; GO:0020037 heme binding; GO:0046906 tetrapyrrole binding; GO:0048037 cofactor binding; GO:0097159 organic cyclic compound binding; GO:1901363 heteroc…	PF00199	Catalase	P	KOG0047	Catalase
Q67IX6	Protein disulfide isomerase-like 1-4 OS=Oryza sativa subsp. japonica OX=39947 GN=PDIL1-4 PE=2 SV=1	PDIL1-4	0.609	0.0226468	Down	62.252	9.6	4	4	1.11934	1.11937	1.31754		0.810254	0.633493	endoplasmic reticulum	K09580	PDIA1, P4HB; protein disulfide-isomerase A1 [EC:5.3.4.1]	map04141 Protein processing in endoplasmic reticulum	GO:0006457 protein folding; GO:0006950 response to stress; GO:0009987 cellular process; GO:0033554 cellular response to stress; GO:0034976 response to endoplasmic reticulum stress; GO:0050896 response to stimulus; GO:0051716 cellular response to stimulus;	GO:0005622 intracellular; GO:0005623 cell; GO:0005737 cytoplasm; GO:0005783 endoplasmic reticulum; GO:0012505 endomembrane system; GO:0043226 organelle; GO:0043227 membrane-bounded organelle; GO:0043229 intracellular organelle; GO:0043231 intracellular membrane-bounded organelle;	GO:0003756 protein disulfide isomerase activity; GO:0003824 catalytic activity; GO:0016853 isomerase activity; GO:0016860 intramolecular oxidoreductase activity; GO:0016864 intramolecular oxidoreductase activity, transposing S-S bonds; GO:0140096 catalytic activity, acting on a protein;	PF00085; PF13848	Thioredoxin; Thioredoxin-like domain	O	KOG0190	Protein disulfide isomerase (prolyl 4-hydroxylase beta subunit)
Q6ZFJ9	60 kDa chaperonin beta subunit OS=Oryza sativa subsp. japonica OX=39947 GN=Os02g0102900 PE=2 SV=1	Os02g0102900	0.4992	0.0120851	Down	63.797	42.5	20	9	1.16551	1.76195	1.07475	0.685601	0.648336	0.663852	chloroplast	K04077	groEL, HSPD1; chaperonin GroEL	map03018 RNA degradation						O	KOG0356	Mitochondrial chaperonin, Cpn60/Hsp60p
Q6Z2M5	Small nuclear ribonucleoprotein E OS=Oryza sativa subsp. japonica OX=39947 GN=Os02g0126700 PE=2 SV=1	Os02g0126700	0.5488	0.00107761	Down	10.342	22.7	2	2	1.31579	1.277	1.2811	0.615006	0.730773	0.780332	mitochondria	K11097	SNRPE, SME; small nuclear ribonucleoprotein E	map03040 Spliceosome				PF01423	LSM domain	A	KOG1774	Small nuclear ribonucleoprotein E
B8AI28	Glutamine synthetase OS=Oryza sativa subsp. indica OX=39946 GN=OsI_08842 PE=3 SV=1	OsI_08842	1.6131	0.0021123	Up	40.213	54.7	14	1	0.738479	0.770726	0.786939	1.11277	1.20413	1.38696	cytoplasm	K01915	glnA, GLUL; glutamine synthetase [EC:6.3.1.2]	map00220 Arginine biosynthesis; map00250 Alanine, aspartate and glutamate metabolism; map00630 Glyoxylate and dicarboxylate metabolism; map00910 Nitrogen metabolism; map01100 Metabolic pathways; map01230 Biosynthesis of amino acids	GO:0006082 organic acid metabolic process; GO:0006807 nitrogen compound metabolic process; GO:0008152 metabolic process; GO:0009987 cellular process; GO:0010035 response to inorganic substance; GO:0010038 response to metal ion; GO:0042126 nitrate metabolic process; GO:0042128 nitrate assimilation; GO:0042221 response to chemical; GO:0043436 oxoacid metabolic process; GO:0044237 cellular metabolic…	GO:0005622 intracellular; GO:0005623 cell; GO:0005737 cytoplasm; GO:0005829 cytosol; GO:0005840 ribosome; GO:0005844 polysome; GO:0005886 plasma membrane; GO:0005911 cell-cell junction; GO:0009506 plasmodesma; GO:0009507 chloroplast; GO:0009536 plastid; GO:0016020 membrane; GO:0022626 cytosolic ribosome; GO:0030054 cell junction; GO:0032991 protein-containing complex; GO:0042788 polysomal ribosom…	GO:0003735 structural constituent of ribosome; GO:0003824 catalytic activity; GO:0004356 glutamate-ammonia ligase activity; GO:0005198 structural molecule activity; GO:0005488 binding; GO:0005507 copper ion binding; GO:0016211 ammonia ligase activity; GO:0016874 ligase activity; GO:0016879 ligase activity, forming carbon-nitrogen bonds; GO:0016880 acid-ammonia (or amide) ligase activity; GO:00431…	PF00120	Glutamine synthetase, catalytic domain	E	KOG0683	Glutamine synthetase
B8AIH6	4-hydroxyphenylpyruvate dioxygenase(predicted) OS=Oryza sativa subsp. indica OX=39946 GN=OsI_06005 PE=4 SV=1	OsI_06005	0.4671	7.35591e-05	Down	64.614	32.6	10	10	1.37798	1.28838	1.4234	0.647472	0.594938	0.667839	chloroplast	K00457	HPD, hppD; 4-hydroxyphenylpyruvate dioxygenase [EC:1.13.11.27]	map00130 Ubiquinone and other terpenoid-quinone biosynthesis; map00350 Tyrosine metabolism; map00360 Phenylalanine metabolism; map01100 Metabolic pathways	GO:0006082 organic acid metabolic process; GO:0006520 cellular amino acid metabolic process; GO:0006570 tyrosine metabolic process; GO:0006572 tyrosine catabolic process; GO:0006725 cellular aromatic compound metabolic process; GO:0006807 nitrogen compound metabolic process; GO:0008152 metabolic process; GO:0009056 catabolic process; GO:0009063 cellular amino acid catabolic process; GO:0009072 ar…		GO:0005488 binding; GO:0005515 protein binding; GO:0042802 identical protein binding;	PF00249; PF00903	Myb-like DNA-binding domain; Glyoxalase/Bleomycin resistance protein/Dioxygenase superfamily	E	KOG0638	4-hydroxyphenylpyruvate dioxygenase
B8AJB1	Lipoxygenase OS=Oryza sativa subsp. indica OX=39946 GN=OsI_06220 PE=3 SV=1	OsI_06220	0.1497	3.88573e-05	Down	99.816	30.6	19	19	1.78893	1.67731	1.75243	0.217238	0.262911	0.301175	chloroplast	K00454	LOX2S; lipoxygenase [EC:1.13.11.12]	map00591 Linoleic acid metabolism; map00592 alpha-Linolenic acid metabolism; map01100 Metabolic pathways; map01110 Biosynthesis of secondary metabolites	GO:0001101 response to acid chemical; GO:0006082 organic acid metabolic process; GO:0006629 lipid metabolic process; GO:0006631 fatty acid metabolic process; GO:0006690 icosanoid metabolic process; GO:0008152 metabolic process; GO:0009719 response to endogenous stimulus; GO:0009725 response to hormone; GO:0009751 response to salicylic acid; GO:0009753 response to jasmonic acid; GO:0009987 cellula…	GO:0005622 intracellular; GO:0005623 cell; GO:0005737 cytoplasm; GO:0009507 chloroplast; GO:0009536 plastid; GO:0043226 organelle; GO:0043227 membrane-bounded organelle; GO:0043229 intracellular organelle; GO:0043231 intracellular membrane-bounded organelle;		PF01477; PF00305	PLAT/LH2 domain; Lipoxygenase
Q6H7Q8	Os02g0194800 protein OS=Oryza sativa subsp. japonica OX=39947 GN=Os02g0194800 PE=2 SV=1	Os02g0194800	1.8452	0.00601834	Up	62.888	21.1	8	8	0.636638	0.651268	0.820886	1.40358	1.3934	1.09423	cytoplasm	K16810	TBCCD1; TBCC domain-containing protein 1					PF07986	Tubulin binding cofactor C	S	KOG4416	Uncharacterized conserved protein
Q6ZI44	Serine/threonine-protein kinase SAPK6 OS=Oryza sativa subsp. japonica OX=39947 GN=SAPK6 PE=1 SV=1	SAPK6	0.5278	0.00608248	Down	41.803	11	3	1		1.32587	1.46487	0.657418	0.727592	0.824259	cytoskeleton	K14498	SNRK2; serine/threonine-protein kinase SRK2 [EC:2.7.11.1]	map04016 MAPK signaling pathway - plant; map04075 Plant hormone signal transduction	GO:0006464 cellular protein modification process; GO:0006468 protein phosphorylation; GO:0006793 phosphorus metabolic process; GO:0006796 phosphate-containing compound metabolic process; GO:0006807 nitrogen compound metabolic process; GO:0007154 cell communication; GO:0007165 signal transduction; GO:0008152 metabolic process; GO:0009987 cellular process; GO:0016310 phosphorylation; GO:0019538 pro…	GO:0005622 intracellular; GO:0005623 cell; GO:0005634 nucleus; GO:0005737 cytoplasm; GO:0043226 organelle; GO:0043227 membrane-bounded organelle; GO:0043229 intracellular organelle; GO:0043231 intracellular membrane-bounded organelle;	GO:0003824 catalytic activity; GO:0004672 protein kinase activity; GO:0004674 protein serine/threonine kinase activity; GO:0016301 kinase activity; GO:0016740 transferase activity; GO:0016772 transferase activity, transferring phosphorus-containing groups; GO:0016773 phosphotransferase activity, alcohol group as acceptor; GO:0140096 catalytic activity, acting on a protein;	PF00069	Protein kinase domain	T	KOG0583	Serine/threonine protein kinase
Q10PG5	Expressed protein OS=Oryza sativa subsp. japonica OX=39947 GN=LOC_Os03g13220 PE=2 SV=1	LOC_Os03g13220	0.563	0.0198954	Down	27.985	15	3	3	1.00047	1.35078	1.28425	0.713785	0.650715		cytoplasm,nucleus	K23338	GID8; glucose-induced degradation protein 8			GO:0005622 intracellular; GO:0005623 cell; GO:0005737 cytoplasm;		PF08513; PF10607	LisH; CTLH/CRA C-terminal to LisH motif domain	Z	KOG2659	LisH motif-containing protein
B8AK07	Expressed protein(predicted) OS=Oryza sativa subsp. indica OX=39946 GN=OsI_10721 PE=4 SV=1	OsI_10721	1.6071	0.00181432	Up	13.456	46	3	3	0.808005	0.711942	0.781424	1.12777	1.34958	1.22127	chloroplast	K22520	LQY1; protein disulfide-isomerase [EC:5.3.4.1]		GO:0006091 generation of precursor metabolites and energy; GO:0006807 nitrogen compound metabolic process; GO:0008152 metabolic process; GO:0009765 photosynthesis, light harvesting; GO:0009987 cellular process; GO:0010206 photosystem II repair; GO:0015979 photosynthesis; GO:0019538 protein metabolic process; GO:0019684 photosynthesis, light reaction; GO:0030091 protein repair; GO:0043170 macromol…	GO:0005622 intracellular; GO:0005623 cell; GO:0005737 cytoplasm; GO:0009507 chloroplast; GO:0009532 plastid stroma; GO:0009534 chloroplast thylakoid; GO:0009535 chloroplast thylakoid membrane; GO:0009536 plastid; GO:0009570 chloroplast stroma; GO:0009579 thylakoid; GO:0016020 membrane; GO:0031976 plastid thylakoid; GO:0031984 organelle subcompartment; GO:0034357 photosynthetic membrane; GO:004265…	GO:0003756 protein disulfide isomerase activity; GO:0003824 catalytic activity; GO:0016853 isomerase activity; GO:0016860 intramolecular oxidoreductase activity; GO:0016864 intramolecular oxidoreductase activity, transposing S-S bonds; GO:0140096 catalytic activity, acting on a protein;
B8AK21	TPR_REGION domain-containing protein OS=Oryza sativa subsp. indica OX=39946 GN=OsI_10676 PE=4 SV=1	OsI_10676	1.5668	0.00256517	Up	150.55	11.6	9	2	0.748308	0.872684	0.716558	1.14702	1.26471	1.25072	plasma membrane	K03353	APC6, CDC16; anaphase-promoting complex subunit 6	map04120 Ubiquitin mediated proteolysis	GO:0006518 peptide metabolic process; GO:0006807 nitrogen compound metabolic process; GO:0006950 response to stress; GO:0008152 metabolic process; GO:0009058 biosynthetic process; GO:0009237 siderophore metabolic process; GO:0009605 response to external stimulus; GO:0009987 cellular process; GO:0009991 response to extracellular stimulus; GO:0019184 nonribosomal peptide biosynthetic process; GO:00…		GO:0003824 catalytic activity; GO:0016491 oxidoreductase activity; GO:0016614 oxidoreductase activity, acting on CH-OH group of donors; GO:0016616 oxidoreductase activity, acting on the CH-OH group of donors, NAD or NADP as acceptor; GO:0033707 3''-deamino-3''-oxonicotianamine reductase activity;	PF12895; PF00248	Anaphase-promoting complex, cyclosome, subunit 3; Aldo/keto reductase family	U	KOG1577	Aldo/keto reductase family proteins
B8AK73	Alpha-1,4 glucan phosphorylase OS=Oryza sativa subsp. indica OX=39946 GN=OsI_13605 PE=3 SV=1	OsI_13605	0.2508	5.36198e-07	Down	107.67	32.2	20	1	1.64943	1.62055	1.52678	0.397463	0.404453	0.401332	chloroplast	K00688	PYG, glgP; glycogen phosphorylase [EC:2.4.1.1]	map00500 Starch and sucrose metabolism; map01100 Metabolic pathways; map01110 Biosynthesis of secondary metabolites	GO:0000272 polysaccharide catabolic process; GO:0001101 response to acid chemical; GO:0005975 carbohydrate metabolic process; GO:0005976 polysaccharide metabolic process; GO:0005977 glycogen metabolic process; GO:0005980 glycogen catabolic process; GO:0006073 cellular glucan metabolic process; GO:0006091 generation of precursor metabolites and energy; GO:0006112 energy reserve metabolic process; …	GO:0005622 intracellular; GO:0005623 cell; GO:0005737 cytoplasm; GO:0009501 amyloplast; GO:0009507 chloroplast; GO:0009532 plastid stroma; GO:0009536 plastid; GO:0009570 chloroplast stroma; GO:0043226 organelle; GO:0043227 membrane-bounded organelle; GO:0043229 intracellular organelle; GO:0043231 intracellular membrane-bounded organelle;	GO:0003824 catalytic activity; GO:0004645 1,4-alpha-oligoglucan phosphorylase activity; GO:0005488 binding; GO:0005515 protein binding; GO:0008144 drug binding; GO:0008184 glycogen phosphorylase activity; GO:0016740 transferase activity; GO:0016757 transferase activity, transferring glycosyl groups; GO:0016758 transferase activity, transferring hexosyl groups; GO:0019842 vitamin binding; GO:00301…			G	KOG2099	Glycogen phosphorylase
Q7Y0E0	Expressed protein OS=Oryza sativa subsp. japonica OX=39947 GN=LOC_Os03g55670 PE=4 SV=1	LOC_Os03g55670	0.1753	6.47895e-05	Down	24.275	20.4	5	5	1.90074	1.46492	1.7395	0.33632	0.270209	0.288313	chloroplast				GO:0000003 reproduction; GO:0003006 developmental process involved in reproduction; GO:0006935 chemotaxis; GO:0006950 response to stress; GO:0006952 defense response; GO:0007275 multicellular organism development; GO:0009605 response to external stimulus; GO:0009607 response to biotic stimulus; GO:0009620 response to fungus; GO:0009790 embryo development; GO:0009791 post-embryonic development; GO…	GO:0005622 intracellular; GO:0005623 cell; GO:0005634 nucleus; GO:0005737 cytoplasm; GO:0005829 cytosol; GO:0009507 chloroplast; GO:0009536 plastid; GO:0043226 organelle; GO:0043227 membrane-bounded organelle; GO:0043229 intracellular organelle; GO:0043231 intracellular membrane-bounded organelle;	GO:0005488 binding; GO:0036033 mediator complex binding; GO:0044877 protein-containing complex binding;
Q10SV7	Expressed protein OS=Oryza sativa subsp. japonica OX=39947 GN=LOC_Os03g01920 PE=2 SV=1	LOC_Os03g01920	0.6194	0.024848	Down	37.808	13	4	4	1.52776	1.20222	0.975033	0.769215	0.730075	0.795695	chloroplast
B8AMG4	Argininosuccinate lyase(predicted) OS=Oryza sativa subsp. indica OX=39946 GN=OsI_11228 PE=3 SV=1	OsI_11228	0.6598	0.00609313	Down	57.457	24.1	7	7	1.04477	1.29154	1.27865	0.740448	0.810269	0.834322	chloroplast	K01755	argH, ASL; argininosuccinate lyase [EC:4.3.2.1]	map00220 Arginine biosynthesis; map00250 Alanine, aspartate and glutamate metabolism; map01100 Metabolic pathways; map01110 Biosynthesis of secondary metabolites; map01230 Biosynthesis of amino acids	GO:0006082 organic acid metabolic process; GO:0006520 cellular amino acid metabolic process; GO:0006525 arginine metabolic process; GO:0006526 arginine biosynthetic process; GO:0006591 ornithine metabolic process; GO:0006807 nitrogen compound metabolic process; GO:0008152 metabolic process; GO:0008652 cellular amino acid biosynthetic process; GO:0009058 biosynthetic process; GO:0009064 glutamine …	GO:0005622 intracellular; GO:0005623 cell; GO:0005737 cytoplasm; GO:0009507 chloroplast; GO:0009532 plastid stroma; GO:0009536 plastid; GO:0009570 chloroplast stroma; GO:0043226 organelle; GO:0043227 membrane-bounded organelle; GO:0043229 intracellular organelle; GO:0043231 intracellular membrane-bounded organelle;	GO:0003824 catalytic activity; GO:0004056 argininosuccinate lyase activity; GO:0016829 lyase activity; GO:0016840 carbon-nitrogen lyase activity; GO:0016842 amidine-lyase activity;	PF00206	Lyase	E	KOG1316	Argininosuccinate lyase
Q6IVC3	Transcription factor TGA2.2 OS=Oryza sativa subsp. japonica OX=39947 GN=TGA2.2 PE=1 SV=1	TGA2.2	1.6376	0.0123579	Up	37.07	10.2	3	3	0.692833	0.865177	0.716798	1.03326	1.30481	1.38713	nucleus	K14431	TGA; transcription factor TGA	map04075 Plant hormone signal transduction	GO:0001101 response to acid chemical; GO:0002376 immune system process; GO:0006355 regulation of transcription, DNA-templated; GO:0006950 response to stress; GO:0006952 defense response; GO:0006955 immune response; GO:0007154 cell communication; GO:0007165 signal transduction; GO:0009605 response to external stimulus; GO:0009607 response to biotic stimulus; GO:0009627 systemic acquired resistance…	GO:0005622 intracellular; GO:0005623 cell; GO:0005634 nucleus; GO:0005737 cytoplasm; GO:0043226 organelle; GO:0043227 membrane-bounded organelle; GO:0043229 intracellular organelle; GO:0043231 intracellular membrane-bounded organelle;	GO:0003676 nucleic acid binding; GO:0003677 DNA binding; GO:0003700 DNA-binding transcription factor activity; GO:0005488 binding; GO:0005515 protein binding; GO:0042802 identical protein binding; GO:0043565 sequence-specific DNA binding; GO:0097159 organic cyclic compound binding; GO:0140110 transcription regulator activity; GO:1901363 heterocyclic compound binding;
B8ANB3	(RAP Annotation release2) Galactose-binding like domain containing protein(predicted) OS=Oryza sativa subsp. indica OX=39946 GN=OsI_10013 PE=4 SV=1	OsI_10013	2.1751	0.000129403	Up	25.466	30	5	5	0.671521	0.607929	0.610265	1.42506	1.2569	1.42832	chloroplast
B8ANJ0	Not1 N-terminal domain, CCR4-Not complex component family protein, expressed(predicted) OS=Oryza sativa subsp. indica OX=39946 GN=OsI_12833 PE=4 SV=1	OsI_12833	1.5709	0.00500954	Up	93.99	6.3	3	3		0.759834	0.796067	1.19508	1.24902		cytoplasm	K12580	CNOT3, NOT3; CCR4-NOT transcription complex subunit 3	map03018 RNA degradation	GO:0000075 cell cycle checkpoint; GO:0000077 DNA damage checkpoint; GO:0000278 mitotic cell cycle; GO:0000288 nuclear-transcribed mRNA catabolic process, deadenylation-dependent decay; GO:0000289 nuclear-transcribed mRNA poly(A) tail shortening; GO:0000956 nuclear-transcribed mRNA catabolic process; GO:0001701 in utero embryonic development; GO:0001824 blastocyst development; GO:0001825 blastocys…	GO:0000932 P-body; GO:0005622 intracellular; GO:0005623 cell; GO:0005737 cytoplasm; GO:0005829 cytosol; GO:0030014 CCR4-NOT complex; GO:0030015 CCR4-NOT core complex; GO:0032991 protein-containing complex; GO:0035770 ribonucleoprotein granule; GO:0036464 cytoplasmic ribonucleoprotein granule; GO:0043226 organelle; GO:0043228 non-membrane-bounded organelle; GO:0043229 intracellular organelle; GO:0…				K	KOG2150	CCR4-NOT transcriptional regulation complex, NOT5 subunit
Q10FQ7	Glyoxalase family protein, expressed OS=Oryza sativa subsp. japonica OX=39947 GN=LOC_Os03g45720 PE=2 SV=1	LOC_Os03g45720	0.49	3.81976e-06	Down	15.174	70.9	7	7	1.32248	1.31557	1.38877	0.670916	0.654675	0.647584	cytoplasm							PF00903	Glyoxalase/Bleomycin resistance protein/Dioxygenase superfamily	G	KOG2944	Glyoxalase
Q10RI4	Os03g0158500 protein OS=Oryza sativa subsp. japonica OX=39947 GN=LOC_Os03g06240 PE=4 SV=1	LOC_Os03g06240	1.5983	0.00966041	Up	76.445	17.7	9	9	0.847993	0.794332	0.666906	1.06422	1.33903	1.28752	nucleus	K20102	YTHDF; YTH domain-containing family protein					PF04146	YT521-B-like domain	O	KOG1901	Uncharacterized high-glucose-regulated protein
B8APD5	Sucrose synthase OS=Oryza sativa subsp. indica OX=39946 GN=OsI_11498 PE=3 SV=1	OsI_11498	0.4825	0.000148402	Down	92.216	34.7	24	22	1.406	1.37565	1.26553	0.667452	0.599875	0.685495	cytoplasm	K00695	E2.4.1.13; sucrose synthase [EC:2.4.1.13]	map00500 Starch and sucrose metabolism; map01100 Metabolic pathways	GO:0000003 reproduction; GO:0001101 response to acid chemical; GO:0003006 developmental process involved in reproduction; GO:0005975 carbohydrate metabolic process; GO:0005976 polysaccharide metabolic process; GO:0005982 starch metabolic process; GO:0005984 disaccharide metabolic process; GO:0005985 sucrose metabolic process; GO:0006073 cellular glucan metabolic process; GO:0006950 response to st…		GO:0003824 catalytic activity; GO:0008194 UDP-glycosyltransferase activity; GO:0016157 sucrose synthase activity; GO:0016740 transferase activity; GO:0016757 transferase activity, transferring glycosyl groups; GO:0016758 transferase activity, transferring hexosyl groups; GO:0035251 UDP-glucosyltransferase activity; GO:0046527 glucosyltransferase activity;			M	KOG0853	Glycosyltransferase
B8APT1	NAD(P)-bd_dom domain-containing protein OS=Oryza sativa subsp. indica OX=39946 GN=OsI_11606 PE=4 SV=1	OsI_11606	1.5988	6.99934e-05	Up	36.022	34.2	7	7	0.757639	0.76029	0.790862	1.28682	1.21758	1.1868	chloroplast							PF13460	NADH(P)-binding	G	KOG1203	Predicted dehydrogenase
Q8H069	Os03g0206700 protein OS=Oryza sativa subsp. japonica OX=39947 GN=LOC_Os03g10880 PE=3 SV=1	LOC_Os03g10880	1.8858	0.00668284	Up	68.021	9.4	5	5	0.701817	0.679245	0.698115	1.6094	1.24317	1.06825	chloroplast				GO:0006950 response to stress; GO:0006952 defense response; GO:0009605 response to external stimulus; GO:0009607 response to biotic stimulus; GO:0009617 response to bacterium; GO:0042742 defense response to bacterium; GO:0043207 response to external biotic stimulus; GO:0050896 response to stimulus; GO:0051704 multi-organism process; GO:0051707 response to other organism; GO:0098542 defense respon…			PF00651	BTB/POZ domain
B8AQM5	Cytochrome c oxidase subunit 6b(predicted) OS=Oryza sativa subsp. indica OX=39946 GN=OsI_11877 PE=4 SV=1	OsI_11877	0.4693	4.53453e-05	Down	20.693	30.3	4	1	1.30982	1.38112	1.39266	0.64762	0.596901	0.671886	mitochondria	K02267	COX6B; cytochrome c oxidase subunit 6b	map00190 Oxidative phosphorylation; map01100 Metabolic pathways				PF02297	Cytochrome oxidase c subunit VIb	C	KOG3057	Cytochrome c oxidase, subunit VIb/COX12
B8AQN0	J domain-containing protein OS=Oryza sativa subsp. indica OX=39946 GN=OsI_11888 PE=4 SV=1	OsI_11888	1.7305	0.00557334	Up	39.832	15.8	3	3	0.731981	0.717363	0.748043	1.50642	1.22159	1.0746	nucleus	K09511	DNAJB5; DnaJ homolog subfamily B member 5					PF00226	DnaJ domain
Q10Q05	Os03g0214600 protein OS=Oryza sativa subsp. japonica OX=39947 GN=LOC_Os03g11570 PE=2 SV=1	LOC_Os03g11570	0.5019	0.000459369	Down	43.669	33.8	9	2	1.21254	1.49557	1.28682	0.678743	0.682332	0.643994	cytoplasm	K03039	PSMD13, RPN9; 26S proteasome regulatory subunit N9	map03050 Proteasome	GO:0006508 proteolysis; GO:0006511 ubiquitin-dependent protein catabolic process; GO:0006807 nitrogen compound metabolic process; GO:0008152 metabolic process; GO:0009056 catabolic process; GO:0009057 macromolecule catabolic process; GO:0009987 cellular process; GO:0016043 cellular component organization; GO:0019538 protein metabolic process; GO:0019941 modification-dependent protein catabolic pr…	GO:0000502 proteasome complex; GO:0005622 intracellular; GO:0005623 cell; GO:0005634 nucleus; GO:0005737 cytoplasm; GO:0005829 cytosol; GO:0005838 proteasome regulatory particle; GO:0008541 proteasome regulatory particle, lid subcomplex; GO:0022624 proteasome accessory complex; GO:0032991 protein-containing complex; GO:0043226 organelle; GO:0043227 membrane-bounded organelle; GO:0043229 intracell…	GO:0005198 structural molecule activity;	PF01399	PCI domain	O	KOG2908	26S proteasome regulatory complex, subunit RPN9/PSMD13
Q10K80	Carboxypeptidase OS=Oryza sativa subsp. japonica OX=39947 GN=LOC_Os03g27590 PE=3 SV=1	LOC_Os03g27590	1.5078	8.81321e-05	Up	50.778	23	6	6		0.754483	0.778464	1.14235	1.16617	1.15854	extracellular	K09646	SCPEP1; serine carboxypeptidase 1 [EC:3.4.16.-]		GO:0006508 proteolysis; GO:0006807 nitrogen compound metabolic process; GO:0008152 metabolic process; GO:0009056 catabolic process; GO:0009057 macromolecule catabolic process; GO:0009987 cellular process; GO:0019538 protein metabolic process; GO:0030163 protein catabolic process; GO:0043170 macromolecule metabolic process; GO:0044237 cellular metabolic process; GO:0044238 primary metabolic proces…		GO:0003824 catalytic activity; GO:0004180 carboxypeptidase activity; GO:0004185 serine-type carboxypeptidase activity; GO:0008233 peptidase activity; GO:0008236 serine-type peptidase activity; GO:0008238 exopeptidase activity; GO:0016787 hydrolase activity; GO:0017171 serine hydrolase activity; GO:0070008 serine-type exopeptidase activity; GO:0070011 peptidase activity, acting on L-amino acid pep…	PF00450	Serine carboxypeptidase	O	KOG1283	Serine carboxypeptidases
Q7XNX6	Sucrose synthase 7 OS=Oryza sativa subsp. japonica OX=39947 GN=SUS7 PE=2 SV=2	SUS7	1.5187	0.0473141	Up	97.738	18.2	10	7	0.797372	0.747901	0.836935	1.41402	1.30094	0.902836	cytoplasm	K00695	E2.4.1.13; sucrose synthase [EC:2.4.1.13]	map00500 Starch and sucrose metabolism; map01100 Metabolic pathways						M	KOG0853	Glycosyltransferase
B8ARK2	Amine oxidase OS=Oryza sativa subsp. indica OX=39946 GN=OsI_15134 PE=3 SV=1	OsI_15134	1.8956	9.91205e-05	Up	83.209	34.5	20	20	0.679741	0.683067	0.709276	1.31093	1.22097	1.39602	chloroplast	K00276	AOC3, AOC2, tynA; primary-amine oxidase [EC:1.4.3.21]	map00260 Glycine, serine and threonine metabolism; map00350 Tyrosine metabolism; map00360 Phenylalanine metabolism; map00410 beta-Alanine metabolism; map00950 Isoquinoline alkaloid biosynthesis; map00960 Tropane, piperidine and pyridine alkaloid biosynthesis; map01100 Metabolic pathways; map01110 Biosynthesis of secondary metabolites	GO:0001101 response to acid chemical; GO:0001505 regulation of neurotransmitter levels; GO:0006807 nitrogen compound metabolic process; GO:0006809 nitric oxide biosynthetic process; GO:0007154 cell communication; GO:0007165 signal transduction; GO:0008152 metabolic process; GO:0009058 biosynthetic process; GO:0009719 response to endogenous stimulus; GO:0009725 response to hormone; GO:0009737 resp…			PF02727; PF02728; PF01179	Copper amine oxidase, N2 domain; Copper amine oxidase, N3 domain; Copper amine oxidase, enzyme domain	Q	KOG1186	Copper amine oxidase
Q0JBS2	Os04g0513000 protein (Fragment) OS=Oryza sativa subsp. japonica OX=39947 GN=Os04g0513000 PE=4 SV=1	Os04g0513000	1.7429	0.0170484	Up	17.658	55.7	6	6	0.616441	0.886721	0.684273	1.28527	1.46282	1.06448	chloroplast					GO:0005622 intracellular; GO:0005623 cell; GO:0005737 cytoplasm; GO:0009507 chloroplast; GO:0009532 plastid stroma; GO:0009534 chloroplast thylakoid; GO:0009535 chloroplast thylakoid membrane; GO:0009536 plastid; GO:0009570 chloroplast stroma; GO:0009579 thylakoid; GO:0010287 plastoglobule; GO:0016020 membrane; GO:0031976 plastid thylakoid; GO:0031984 organelle subcompartment; GO:0034357 photosyn…
Q0JBQ0	Os04g0518000 protein OS=Oryza sativa subsp. japonica OX=39947 GN=Os04g0518000 PE=4 SV=1	Os04g0518000	0.6349	0.0205189	Down	37.54	33.7	8	7	1.12527	1.51017	1.03442	0.780136	0.816366	0.733642	cytoplasm	K00856	E2.7.1.20, ADK; adenosine kinase [EC:2.7.1.20]	map00230 Purine metabolism; map01100 Metabolic pathways						G	KOG2854	Possible pfkB family carbohydrate kinase
Q7X8W6	Os04g0531900 protein OS=Oryza sativa subsp. japonica OX=39947 GN=Os04g0531900 PE=2 SV=2	Os04g0531900	3.8871	0.00108516	Up	33.372	51.8	11	7	0.432844	0.503222	0.291657	1.64067	1.60528	1.52633	cytoplasm	K15095	E1.1.1.208; (+)-neomenthol dehydrogenase [EC:1.1.1.208]	map00902 Monoterpenoid biosynthesis; map01110 Biosynthesis of secondary metabolites				PF00106	short chain dehydrogenase	Q	KOG1208	Dehydrogenases with different specificities (related to short-chain alcohol dehydrogenases)
B8AT02	3-oxoacyl-[acyl-carrier-protein] reductase OS=Oryza sativa subsp. indica OX=39946 GN=OsI_15572 PE=3 SV=1	OsI_15572	0.65	0.00136833	Down	31.599	16.9	4	2	1.1889	1.25212	1.19527	0.770708	0.866922	0.726075	chloroplast	K00059	fabG, OAR1; 3-oxoacyl-[acyl-carrier protein] reductase [EC:1.1.1.100]	map00061 Fatty acid biosynthesis; map00780 Biotin metabolism; map01100 Metabolic pathways; map01212 Fatty acid metabolism				PF13561	Enoyl-(Acyl carrier protein) reductase	Q	KOG1200	Mitochondrial/plastidial beta-ketoacyl-ACP reductase
B8ATG9	NAD(P)-bd_dom domain-containing protein OS=Oryza sativa subsp. indica OX=39946 GN=OsI_15758 PE=4 SV=1	OsI_15758	2.175	4.20723e-06	Up	34.685	55.2	14	14	0.609917	0.655279	0.624566	1.38907	1.35162	1.36954	chloroplast				GO:0006732 coenzyme metabolic process; GO:0006733 oxidoreduction coenzyme metabolic process; GO:0006743 ubiquinone metabolic process; GO:0006744 ubiquinone biosynthetic process; GO:0006950 response to stress; GO:0006979 response to oxidative stress; GO:0008152 metabolic process; GO:0009058 biosynthetic process; GO:0009108 coenzyme biosynthetic process; GO:0009987 cellular process; GO:0042180 cell…	GO:0005622 intracellular; GO:0005623 cell; GO:0005737 cytoplasm; GO:0009507 chloroplast; GO:0009532 plastid stroma; GO:0009536 plastid; GO:0009570 chloroplast stroma; GO:0009579 thylakoid; GO:0010287 plastoglobule; GO:0043226 organelle; GO:0043227 membrane-bounded organelle; GO:0043229 intracellular organelle; GO:0043231 intracellular membrane-bounded organelle;	GO:0003824 catalytic activity; GO:0003954 NADH dehydrogenase activity; GO:0016491 oxidoreductase activity; GO:0016651 oxidoreductase activity, acting on NAD(P)H;	PF13460	NADH(P)-binding	GM	KOG4288	Predicted oxidoreductase
B8ATH7	H0502B11.12 protein(predicted) OS=Oryza sativa subsp. indica OX=39946 GN=OsI_15775 PE=4 SV=1	OsI_15775	1.8468	0.000518487	Up	49.465	35.2	10	10	0.636277	0.780095	0.691258	1.30435	1.26735	1.32067	chloroplast
Q0JAJ2	Os04g0596300 protein OS=Oryza sativa subsp. japonica OX=39947 GN=Os04g0596300 PE=2 SV=1	Os04g0596300	0.6526	0.0316986	Down	45.306	9.6	3	3	1.33239	0.960972	1.33733	0.745909	0.901863	0.721531	chloroplast
B8ATR3	OSIGBa0076I14.3 protein(predicted) OS=Oryza sativa subsp. indica OX=39946 GN=OsI_15903 PE=4 SV=1	OsI_15903	1.5336	0.00127171	Up	24.899	29.8	5	5	0.798332	0.758003	0.811829	1.24728	1.09811	1.28644	nucleus
B8ATR4	SET domain-containing protein(predicted) OS=Oryza sativa subsp. indica OX=39946 GN=OsI_15904 PE=4 SV=1	OsI_15904	0.4766	4.55367e-05	Down	31.275	83.1	22	22	1.38209	1.40232	1.27892	0.676282	0.643641	0.616749	nucleus
B8ATS0	Aamy domain-containing protein OS=Oryza sativa subsp. indica OX=39946 GN=OsI_15790 PE=4 SV=1	OsI_15790	0.6645	0.000206291	Down	109.4	27.9	15	15	1.2747	1.14987	1.18017	0.796237	0.79128	0.807746	cytoplasm	K00700	GBE1, glgB; 1,4-alpha-glucan branching enzyme [EC:2.4.1.18]	map00500 Starch and sucrose metabolism; map01100 Metabolic pathways; map01110 Biosynthesis of secondary metabolites	GO:0001678 cellular glucose homeostasis; GO:0005975 carbohydrate metabolic process; GO:0005976 polysaccharide metabolic process; GO:0005982 starch metabolic process; GO:0006073 cellular glucan metabolic process; GO:0008152 metabolic process; GO:0009058 biosynthetic process; GO:0009059 macromolecule biosynthetic process; GO:0009314 response to radiation; GO:0009416 response to light stimulus; GO:0…	GO:0005622 intracellular; GO:0005623 cell; GO:0005737 cytoplasm; GO:0009507 chloroplast; GO:0009532 plastid stroma; GO:0009536 plastid; GO:0009570 chloroplast stroma; GO:0043226 organelle; GO:0043227 membrane-bounded organelle; GO:0043229 intracellular organelle; GO:0043231 intracellular membrane-bounded organelle;	GO:0003824 catalytic activity; GO:0003844 1,4-alpha-glucan branching enzyme activity; GO:0016740 transferase activity; GO:0016757 transferase activity, transferring glycosyl groups; GO:0016758 transferase activity, transferring hexosyl groups;	PF00149; PF02922; PF00128; PF02806	Calcineurin-like phosphoesterase; Carbohydrate-binding module 48 (Isoamylase N-terminal domain); Alpha amylase, catalytic domain; Alpha amylase, C-terminal all-beta domain	G	KOG0470	1,4-alpha-glucan branching enzyme/starch branching enzyme II
B8ATY3	Amidase domain-containing protein OS=Oryza sativa subsp. indica OX=39946 GN=OsI_14505 PE=4 SV=1	OsI_14505	1.8139	2.10631e-06	Up	65.809	29.3	12	1	0.694903	0.716091	0.721279	1.26978	1.28814	1.30981	nucleus				GO:0006066 alcohol metabolic process; GO:0006576 cellular biogenic amine metabolic process; GO:0006807 nitrogen compound metabolic process; GO:0006950 response to stress; GO:0006952 defense response; GO:0008152 metabolic process; GO:0009308 amine metabolic process; GO:0009605 response to external stimulus; GO:0009607 response to biotic stimulus; GO:0009617 response to bacterium; GO:0009987 cellul…	GO:0005622 intracellular; GO:0005623 cell; GO:0005737 cytoplasm; GO:0005773 vacuole; GO:0005774 vacuolar membrane; GO:0005783 endoplasmic reticulum; GO:0005794 Golgi apparatus; GO:0005886 plasma membrane; GO:0012505 endomembrane system; GO:0016020 membrane; GO:0031090 organelle membrane; GO:0043226 organelle; GO:0043227 membrane-bounded organelle; GO:0043229 intracellular organelle; GO:0043231 in…	GO:0003824 catalytic activity; GO:0016787 hydrolase activity; GO:0016810 hydrolase activity, acting on carbon-nitrogen (but not peptide) bonds; GO:0016811 hydrolase activity, acting on carbon-nitrogen (but not peptide) bonds, in linear amides; GO:0047412 N-(long-chain-acyl)ethanolamine deacylase activity;			J	KOG1211	Amidases
Q0JD56	Os04g0430200 protein OS=Oryza sativa subsp. japonica OX=39947 GN=Os04g0430200 PE=2 SV=1	Os04g0430200	0.5795	0.00119403	Down	45.005	10.7	4	4	1.16157	1.24017	1.39684	0.778662	0.682692	0.740066	plasma membrane					GO:0005623 cell; GO:0005886 plasma membrane; GO:0016020 membrane; GO:0031224 intrinsic component of membrane; GO:0031225 anchored component of membrane; GO:0031226 intrinsic component of plasma membrane; GO:0046658 anchored component of plasma membrane; GO:0071944 cell periphery;
Q0JD02	Os04g0439900 protein OS=Oryza sativa subsp. japonica OX=39947 GN=Os04g0439900 PE=2 SV=1	Os04g0439900	1.6772	0.000393098	Up	46.325	45.2	13	13	0.777038	0.698117	0.765999	1.30103	1.17174	1.28608	chloroplast				GO:0006605 protein targeting; GO:0006810 transport; GO:0006886 intracellular protein transport; GO:0006996 organelle organization; GO:0008104 protein localization; GO:0009657 plastid organization; GO:0009658 chloroplast organization; GO:0009987 cellular process; GO:0015031 protein transport; GO:0015833 peptide transport; GO:0016043 cellular component organization; GO:0017038 protein import; GO:00…	GO:0005622 intracellular; GO:0005623 cell; GO:0005737 cytoplasm; GO:0009507 chloroplast; GO:0009526 plastid envelope; GO:0009528 plastid inner membrane; GO:0009534 chloroplast thylakoid; GO:0009535 chloroplast thylakoid membrane; GO:0009536 plastid; GO:0009579 thylakoid; GO:0009706 chloroplast inner membrane; GO:0009941 chloroplast envelope; GO:0016020 membrane; GO:0019866 organelle inner membran…				OT	KOG1308	Hsp70-interacting protein Hip/Transient component of progesterone receptor complexes and an Hsp70-binding protein
Q7XV24	Os04g0448800 protein OS=Oryza sativa subsp. japonica OX=39947 GN=Os04g0448800 PE=2 SV=2	Os04g0448800	1.5428	0.0471951	Up	37.978	17.2	6	1	0.6376	0.887727	0.834256	1.21996	1.44387	0.976592	chloroplast	K15102	SLC25A3, PHC, PIC; solute carrier family 25 (mitochondrial phosphate transporter), member 3							C	KOG0767	Mitochondrial phosphate carrier protein
Q7XQU7	Probable protein phosphatase 2C 41 OS=Oryza sativa subsp. japonica OX=39947 GN=Os04g0452000 PE=2 SV=2	Os04g0452000	2.3899	3.63623e-05	Up	31.01	44	8	8	0.612276	0.570758	0.586929	1.33847	1.51757	1.374	chloroplast	K17506	PPM1L, PP2CE; protein phosphatase 1L [EC:3.1.3.16]			GO:0005623 cell; GO:0005886 plasma membrane; GO:0016020 membrane; GO:0071944 cell periphery;				T	KOG0698	Serine/threonine protein phosphatase
B8AUL1	B1248C03.20 protein(predicted) OS=Oryza sativa subsp. indica OX=39946 GN=OsI_14683 PE=3 SV=1	OsI_14683	2.2175	3.91318e-05	Up	79.649	35.8	19	19	0.662635	0.588477	0.613719	1.3682	1.33456	1.43241	endoplasmic reticulum							PF05922; PF00082	Peptidase inhibitor I9; Subtilase family
Q7XQV1	Os04g0640500 protein OS=Oryza sativa subsp. japonica OX=39947 GN=Os04g0640500 PE=2 SV=2	Os04g0640500	2.0271	6.30823e-05	Up	80.602	21.8	12	12	0.657477	0.644903	0.679743	1.24495	1.41179	1.36113	chloroplast	K08869	ADCK, ABC1; aarF domain-containing kinase			GO:0005622 intracellular; GO:0005623 cell; GO:0005737 cytoplasm; GO:0009507 chloroplast; GO:0009532 plastid stroma; GO:0009536 plastid; GO:0009570 chloroplast stroma; GO:0010287 plastoglobule; GO:0043226 organelle; GO:0043227 membrane-bounded organelle; GO:0043229 intracellular organelle; GO:0043231 intracellular membrane-bounded organelle;				S	KOG1235	Predicted unusual protein kinase
B8AVU8	Protoporphyrinogen oxidase OS=Oryza sativa subsp. indica OX=39946 GN=OsI_16415 PE=3 SV=1	OsI_16415	1.8241	0.0145572	Up	55.182	5.7	2	2	0.701304		0.715095		1.19849	1.38511	chloroplast	K00231	PPOX, hemY; protoporphyrinogen/coproporphyrinogen III oxidase [EC:1.3.3.4 1.3.3.15]	map00860 Porphyrin and chlorophyll metabolism; map01100 Metabolic pathways; map01110 Biosynthesis of secondary metabolites	GO:0000003 reproduction; GO:0003006 developmental process involved in reproduction; GO:0006725 cellular aromatic compound metabolic process; GO:0006778 porphyrin-containing compound metabolic process; GO:0006779 porphyrin-containing compound biosynthetic process; GO:0006783 heme biosynthetic process; GO:0006807 nitrogen compound metabolic process; GO:0007275 multicellular organism development; GO…	GO:0005622 intracellular; GO:0005623 cell; GO:0005737 cytoplasm; GO:0005739 mitochondrion; GO:0005740 mitochondrial envelope; GO:0005743 mitochondrial inner membrane; GO:0009507 chloroplast; GO:0009526 plastid envelope; GO:0009528 plastid inner membrane; GO:0009536 plastid; GO:0009706 chloroplast inner membrane; GO:0009941 chloroplast envelope; GO:0016020 membrane; GO:0019866 organelle inner memb…	GO:0003824 catalytic activity; GO:0004729 oxygen-dependent protoporphyrinogen oxidase activity; GO:0016491 oxidoreductase activity; GO:0016627 oxidoreductase activity, acting on the CH-CH group of donors; GO:0016634 oxidoreductase activity, acting on the CH-CH group of donors, oxygen as acceptor; GO:0070818 protoporphyrinogen oxidase activity;	PF01593	Flavin containing amine oxidoreductase	H	KOG1276	Protoporphyrinogen oxidase
Q7XQZ5	Os04g0661300 protein OS=Oryza sativa subsp. japonica OX=39947 GN=Os04g0661300 PE=2 SV=2	Os04g0661300	1.6236	0.000191867	Up	40.257	38.7	11	11	0.804888	0.750548	0.73146	1.22464	1.19543	1.29304	mitochondria				GO:0006950 response to stress; GO:0007088 regulation of mitotic nuclear division; GO:0007346 regulation of mitotic cell cycle; GO:0009266 response to temperature stimulus; GO:0009408 response to heat; GO:0009628 response to abiotic stimulus; GO:0009893 positive regulation of metabolic process; GO:0010286 heat acclimation; GO:0010468 regulation of gene expression; GO:0010564 regulation of cell cyc…	GO:0005622 intracellular; GO:0005623 cell; GO:0005634 nucleus; GO:0005694 chromosome; GO:0005730 nucleolus; GO:0010369 chromocenter; GO:0031974 membrane-enclosed lumen; GO:0031981 nuclear lumen; GO:0043226 organelle; GO:0043227 membrane-bounded organelle; GO:0043228 non-membrane-bounded organelle; GO:0043229 intracellular organelle; GO:0043231 intracellular membrane-bounded organelle; GO:0043232 …
B8AVZ8	PAP_fibrillin domain-containing protein OS=Oryza sativa subsp. indica OX=39946 GN=OsI_17824 PE=4 SV=1	OsI_17824	2.0806	0.000235854	Up	32.758	45.2	12	12	0.704171	0.577748	0.665765	1.35017	1.3478	1.35435	chloroplast
Q0DJB6	Lipoxygenase OS=Oryza sativa subsp. japonica OX=39947 GN=Os05g0304600 PE=3 SV=1	Os05g0304600	2.9711	0.00256703	Up	95.342	17.7	9	9	0.641159	0.399729	0.47003	1.76607	1.39051	1.3325	chloroplast	K00454	LOX2S; lipoxygenase [EC:1.13.11.12]	map00591 Linoleic acid metabolism; map00592 alpha-Linolenic acid metabolism; map01100 Metabolic pathways; map01110 Biosynthesis of secondary metabolites				PF01477; PF00305	PLAT/LH2 domain; Lipoxygenase
B8AWT0	PDZ domain-containing protein OS=Oryza sativa subsp. indica OX=39946 GN=OsI_21033 PE=4 SV=1	OsI_21033	1.8371	5.07801e-06	Up	45.385	51.9	18	18	0.727108	0.685287	0.702474	1.30921	1.27884	1.29708	chloroplast				GO:0006091 generation of precursor metabolites and energy; GO:0006508 proteolysis; GO:0006807 nitrogen compound metabolic process; GO:0008152 metabolic process; GO:0009056 catabolic process; GO:0009057 macromolecule catabolic process; GO:0009719 response to endogenous stimulus; GO:0009725 response to hormone; GO:0009735 response to cytokinin; GO:0009765 photosynthesis, light harvesting; GO:000998…	GO:0005622 intracellular; GO:0005623 cell; GO:0005634 nucleus; GO:0005737 cytoplasm; GO:0009507 chloroplast; GO:0009534 chloroplast thylakoid; GO:0009535 chloroplast thylakoid membrane; GO:0009536 plastid; GO:0009579 thylakoid; GO:0016020 membrane; GO:0031976 plastid thylakoid; GO:0031977 thylakoid lumen; GO:0031984 organelle subcompartment; GO:0034357 photosynthetic membrane; GO:0042651 thylakoi…	GO:0003824 catalytic activity; GO:0004175 endopeptidase activity; GO:0004252 serine-type endopeptidase activity; GO:0005488 binding; GO:0005515 protein binding; GO:0008233 peptidase activity; GO:0008236 serine-type peptidase activity; GO:0016787 hydrolase activity; GO:0017171 serine hydrolase activity; GO:0042802 identical protein binding; GO:0070011 peptidase activity, acting on L-amino acid pep…	PF13365; PF13180	Trypsin-like peptidase domain; PDZ domain	O	KOG1320	Serine protease
Q60DX8	Beta-glucosidase 22 OS=Oryza sativa subsp. japonica OX=39947 GN=BGLU22 PE=2 SV=1	BGLU22	2.2848	0.00119385	Up	59.543	35.3	12	12	0.651128	0.619385	0.556065	1.57989	1.42443	1.1691	chloroplast	K01188	E3.2.1.21; beta-glucosidase [EC:3.2.1.21]	map00460 Cyanoamino acid metabolism; map00500 Starch and sucrose metabolism; map00940 Phenylpropanoid biosynthesis; map01100 Metabolic pathways; map01110 Biosynthesis of secondary metabolites	GO:0008152 metabolic process; GO:0009628 response to abiotic stimulus; GO:0009812 flavonoid metabolic process; GO:0042440 pigment metabolic process; GO:0046283 anthocyanin-containing compound metabolic process; GO:0050896 response to stimulus; GO:0071704 organic substance metabolic process; GO:0080167 response to karrikin; GO:1901135 carbohydrate derivative metabolic process; GO:1901657 glycosyl …	GO:0005622 intracellular; GO:0005623 cell; GO:0005737 cytoplasm; GO:0005773 vacuole; GO:0005777 peroxisome; GO:0042579 microbody; GO:0043226 organelle; GO:0043227 membrane-bounded organelle; GO:0043229 intracellular organelle; GO:0043231 intracellular membrane-bounded organelle;	GO:0003824 catalytic activity; GO:0004553 hydrolase activity, hydrolyzing O-glycosyl compounds; GO:0008422 beta-glucosidase activity; GO:0015926 glucosidase activity; GO:0016787 hydrolase activity; GO:0016798 hydrolase activity, acting on glycosyl bonds;	PF00232	Glycosyl hydrolase family 1	G	KOG0626	Beta-glucosidase, lactase phlorizinhydrolase, and related proteins
Q75L45	Os05g0135800 protein OS=Oryza sativa subsp. japonica OX=39947 GN=Os05g0135800 PE=2 SV=1	Os05g0135800	1.584	0.00025945	Up	39.31	52.6	14	12	0.75259	0.789811	0.779611	1.29996	1.22552	1.15251	chloroplast	K13436	PTI1; pto-interacting protein 1 [EC:2.7.11.1]	map04626 Plant-pathogen interaction				PF07714	Protein tyrosine kinase	T	KOG1187	Serine/threonine protein kinase
B8AYT8	Delta-1-pyrroline-5-carboxylate synthase OS=Oryza sativa subsp. indica OX=39946 GN=OsI_20190 PE=3 SV=1	OsI_20190	0.3392	0.000221928	Down	80.738	28.2	16	14	1.58767	1.42416	1.4685	0.440937	0.579963	0.498769	chloroplast	K12657	ALDH18A1, P5CS; delta-1-pyrroline-5-carboxylate synthetase [EC:2.7.2.11 1.2.1.41]	map00330 Arginine and proline metabolism; map01100 Metabolic pathways; map01110 Biosynthesis of secondary metabolites; map01230 Biosynthesis of amino acids	GO:0006082 organic acid metabolic process; GO:0006520 cellular amino acid metabolic process; GO:0006560 proline metabolic process; GO:0006561 proline biosynthetic process; GO:0006807 nitrogen compound metabolic process; GO:0008152 metabolic process; GO:0008652 cellular amino acid biosynthetic process; GO:0009058 biosynthetic process; GO:0009064 glutamine family amino acid metabolic process; GO:00…		GO:0003824 catalytic activity; GO:0004350 glutamate-5-semialdehyde dehydrogenase activity; GO:0016491 oxidoreductase activity; GO:0016620 oxidoreductase activity, acting on the aldehyde or oxo group of donors, NAD or NADP as acceptor; GO:0016903 oxidoreductase activity, acting on the aldehyde or oxo group of donors;			E	KOG4165	Gamma-glutamyl phosphate reductase
Q94LW4	Homeobox protein knotted-1-like 11 OS=Oryza sativa subsp. japonica OX=39947 GN=HOS59 PE=2 SV=2	HOS59	1.8847	0.000656995	Up	35.106	19.2	6	2	0.690141	0.759152	0.630626	1.27456	1.40741	1.23812	nucleus							PF03789	ELK domain	K	KOG0773	Transcription factor MEIS1 and related HOX domain proteins
B8B0R3	Lysosomal Pro-X carboxypeptidase(predicted) OS=Oryza sativa subsp. indica OX=39946 GN=OsI_23902 PE=4 SV=1	OsI_23902	1.7402	0.00013792	Up	58.996	13.2	5	5	0.74682	0.752372	0.690412	1.33738	1.25233	1.22068	vacuolar membrane	K01285	PRCP; lysosomal Pro-X carboxypeptidase [EC:3.4.16.2]					PF05577	Serine carboxypeptidase S28	O	KOG2183	Prolylcarboxypeptidase (angiotensinase C)
Q0DCI1	Pyrophosphate--fructose 6-phosphate 1-phosphotransferase subunit alpha OS=Oryza sativa subsp. japonica OX=39947 GN=PFP-ALPHA PE=2 SV=1	PFP-ALPHA	0.5882	0.0195474	Down	67.558	17.7	8	7	1.19856	1.00282	1.57653	0.781754	0.69183	0.748511	cytoplasm	K00895	pfp, PFP; diphosphate-dependent phosphofructokinase [EC:2.7.1.90]	map00010 Glycolysis / Gluconeogenesis; map00030 Pentose phosphate pathway; map00051 Fructose and mannose metabolism; map01100 Metabolic pathways; map01110 Biosynthesis of secondary metabolites				PF00365	Phosphofructokinase	G	KOG2440	Pyrophosphate-dependent phosphofructo-1-kinase
Q9LWT7	Os06g0113900 protein OS=Oryza sativa subsp. japonica OX=39947 GN=Os06g0113900 PE=2 SV=1	Os06g0113900	1.9933	0.00316271	Up	62.787	16.2	8	8	0.60999	0.817584	0.576923	1.37586	1.3461	1.27354	plasma membrane
Q5Z7T2	Os06g0714200 protein OS=Oryza sativa subsp. japonica OX=39947 GN=Os06g0714200 PE=4 SV=1	Os06g0714200	1.5297	0.00241949	Up	69.141	21.5	8	8	0.849781	0.806084	0.715996	1.2995	1.16741	1.16123	cytoplasm							PF00069	Protein kinase domain	T	KOG0032	Ca2+/calmodulin-dependent protein kinase, EF-Hand protein superfamily
B8B461	Putative short chain dehydrogenase/reductase(predicted) OS=Oryza sativa subsp. indica OX=39946 GN=OsI_23543 PE=4 SV=1	OsI_23543	1.5585	0.00129463	Up	34.93	49.4	10	10	0.837281	0.79116	0.716646	1.28599	1.21562	1.1533	chloroplast	K11168	DHRS12; dehydrogenase/reductase SDR family member 12 [EC:1.1.-.-]					PF00106	short chain dehydrogenase	Q	KOG1208	Dehydrogenases with different specificities (related to short-chain alcohol dehydrogenases)
Q69U07	Os06g0622900 protein OS=Oryza sativa subsp. japonica OX=39947 GN=Os06g0622900 PE=4 SV=1	Os06g0622900	1.6269	0.0220833	Up	29.594	22.2	4	3	0.759442	0.693875		1.32113	1.00539	1.22017	cytoplasm							PF00076	RNA recognition motif. (a.k.a. RRM, RBD, or RNP domain)	A	KOG0149	Predicted RNA-binding protein SEB4 (RRM superfamily)
B8B537	10 kDa chaperonin(predicted) OS=Oryza sativa subsp. indica OX=39946 GN=OsI_27057 PE=3 SV=1	OsI_27057	0.6488	0.00301597	Down	10.643	62.2	6	5	1.35777	1.12515	1.15614	0.751375	0.772631	0.836924	cytoplasm	K04078	groES, HSPE1; chaperonin GroES					PF00166	Chaperonin 10 Kd subunit	O	KOG1641	Mitochondrial chaperonin
Q69Q02	4-alpha-glucanotransferase DPE2 OS=Oryza sativa subsp. japonica OX=39947 GN=DPE2 PE=2 SV=1	DPE2	0.5441	0.000226505	Down	108.29	32.5	22	22	1.27367	1.32717	1.28497	0.644946	0.71213	0.757122	chloroplast	K00705	malQ; 4-alpha-glucanotransferase [EC:2.4.1.25]	map00500 Starch and sucrose metabolism; map01100 Metabolic pathways; map01110 Biosynthesis of secondary metabolites	GO:0000023 maltose metabolic process; GO:0000025 maltose catabolic process; GO:0000272 polysaccharide catabolic process; GO:0005975 carbohydrate metabolic process; GO:0005976 polysaccharide metabolic process; GO:0005977 glycogen metabolic process; GO:0005982 starch metabolic process; GO:0005983 starch catabolic process; GO:0005984 disaccharide metabolic process; GO:0006073 cellular glucan metabol…	GO:0005622 intracellular; GO:0005623 cell; GO:0005737 cytoplasm; GO:0005829 cytosol;	GO:0003824 catalytic activity; GO:0004133 glycogen debranching enzyme activity; GO:0004134 4-alpha-glucanotransferase activity; GO:0005488 binding; GO:0010297 heteropolysaccharide binding; GO:0016740 transferase activity; GO:0016757 transferase activity, transferring glycosyl groups; GO:0016758 transferase activity, transferring hexosyl groups; GO:0030246 carbohydrate binding; GO:0030247 polysacc…	PF02446	4-alpha-glucanotransferase
B8B5M9	PCI domain-containing protein OS=Oryza sativa subsp. indica OX=39946 GN=OsI_25803 PE=4 SV=1	OsI_25803	0.6138	0.00928346	Down	30.786	35.2	7	7	1.21325	1.08024	1.42439	0.69619	0.861004	0.72493	cytoplasm	K03031	PSMD8, RPN12; 26S proteasome regulatory subunit N12	map03050 Proteasome	GO:0000003 reproduction; GO:0003006 developmental process involved in reproduction; GO:0006508 proteolysis; GO:0006511 ubiquitin-dependent protein catabolic process; GO:0006807 nitrogen compound metabolic process; GO:0006950 response to stress; GO:0007275 multicellular organism development; GO:0008152 metabolic process; GO:0009056 catabolic process; GO:0009057 macromolecule catabolic process; GO:…	GO:0000502 proteasome complex; GO:0005622 intracellular; GO:0005623 cell; GO:0005634 nucleus; GO:0005737 cytoplasm; GO:0005829 cytosol; GO:0005838 proteasome regulatory particle; GO:0008541 proteasome regulatory particle, lid subcomplex; GO:0009507 chloroplast; GO:0009526 plastid envelope; GO:0009536 plastid; GO:0009941 chloroplast envelope; GO:0022624 proteasome accessory complex; GO:0031967 org…				O	KOG3151	26S proteasome regulatory complex, subunit RPN12/PSMD8
B8B642	PH domain-containing protein(predicted) OS=Oryza sativa subsp. indica OX=39946 GN=OsI_27368 PE=4 SV=1	OsI_27368	0.4364	0.00129392	Down	58.127	42.1	13	8	1.34287	1.3662	1.46814	0.58817	0.723118	0.511496	nucleus
B8B6B4	Phosphoinositide phospholipase C OS=Oryza sativa subsp. indica OX=39946 GN=OsI_27447 PE=4 SV=1	OsI_27447	2.1264	1.24923e-05	Up	67.768	53.5	24	24	0.643936	0.606862	0.668349	1.36082	1.37437	1.34567	chloroplast	K05857	PLCD; phosphatidylinositol phospholipase C, delta [EC:3.1.4.11]	map00562 Inositol phosphate metabolism; map01100 Metabolic pathways; map04070 Phosphatidylinositol signaling system				PF00168	C2 domain	I	KOG0169	Phosphoinositide-specific phospholipase C
Q0D673	Probable protein phosphatase 2C 62 OS=Oryza sativa subsp. japonica OX=39947 GN=Os07g0507000 PE=2 SV=1	Os07g0507000	1.5662	0.000469807	Up	31.74	42.4	10	10	0.735457	0.828604	0.774056	1.28333	1.18587	1.19269	cytoplasm	K17506	PPM1L, PP2CE; protein phosphatase 1L [EC:3.1.3.16]							T	KOG0698	Serine/threonine protein phosphatase
Q6Z6M4	Isocitrate lyase OS=Oryza sativa subsp. japonica OX=39947 GN=ICL PE=1 SV=1	ICL	0.5746	0.00147223	Down	63.05	15.2	5	5	1.27351	1.14982	1.19183	0.720203		0.664633	peroxisome	K01637	E4.1.3.1, aceA; isocitrate lyase [EC:4.1.3.1]	map00630 Glyoxylate and dicarboxylate metabolism; map01100 Metabolic pathways; map01110 Biosynthesis of secondary metabolites; map01200 Carbon metabolism	GO:0005975 carbohydrate metabolic process; GO:0006081 cellular aldehyde metabolic process; GO:0006082 organic acid metabolic process; GO:0006097 glyoxylate cycle; GO:0008152 metabolic process; GO:0009987 cellular process; GO:0019752 carboxylic acid metabolic process; GO:0032787 monocarboxylic acid metabolic process; GO:0043436 oxoacid metabolic process; GO:0044237 cellular metabolic process; GO:0…	GO:0005622 intracellular; GO:0005623 cell; GO:0005737 cytoplasm; GO:0005777 peroxisome; GO:0009514 glyoxysome; GO:0042579 microbody; GO:0043226 organelle; GO:0043227 membrane-bounded organelle; GO:0043229 intracellular organelle; GO:0043231 intracellular membrane-bounded organelle;	GO:0003824 catalytic activity; GO:0004451 isocitrate lyase activity; GO:0016829 lyase activity; GO:0016830 carbon-carbon lyase activity; GO:0016833 oxo-acid-lyase activity;	PF00463	Isocitrate lyase family	C	KOG1260	Isocitrate lyase
Q8H4P7	Os07g0147500 protein OS=Oryza sativa subsp. japonica OX=39947 GN=OJ1470_H06.117 PE=2 SV=1	OJ1470_H06.117	3.8347	1.07666e-06	Up	14.163	44.5	5	5	0.425135	0.417513	0.398384	1.5753	1.53808	1.64559	chloroplast	K03541	psbR; photosystem II 10kDa protein	map00195 Photosynthesis		GO:0005622 intracellular; GO:0005623 cell; GO:0005737 cytoplasm; GO:0009507 chloroplast; GO:0009534 chloroplast thylakoid; GO:0009535 chloroplast thylakoid membrane; GO:0009536 plastid; GO:0009579 thylakoid; GO:0016020 membrane; GO:0031976 plastid thylakoid; GO:0031984 organelle subcompartment; GO:0034357 photosynthetic membrane; GO:0042651 thylakoid membrane; GO:0043226 organelle; GO:0043227 mem…
Q0D8H0	Os07g0160400 protein OS=Oryza sativa subsp. japonica OX=39947 GN=Os07g0160400 PE=4 SV=1	Os07g0160400	2.0261	0.0122775	Up	20.286	27.7	3	3	0.647739	0.755662	0.579376	1.33335	1.0234	1.66047	chloroplast	K08234	yaeR; glyoxylase I family protein					PF00903	Glyoxalase/Bleomycin resistance protein/Dioxygenase superfamily
Q7XIE2	Os07g0164300 protein OS=Oryza sativa subsp. japonica OX=39947 GN=Os07g0164300 PE=2 SV=1	Os07g0164300	1.5135	0.00298456	Up	34.25	14.9	3	3	0.71998		0.808954	1.18576	1.13289	1.15241	cytoplasm	K08486	STX1B_2_3; syntaxin 1B/2/3	map04130 SNARE interactions in vesicular transport				PF00804	Syntaxin	U	KOG0810	SNARE protein Syntaxin 1 and related proteins
Q7XI22	Os07g0186400 protein OS=Oryza sativa subsp. japonica OX=39947 GN=Os07g0186400 PE=4 SV=1	Os07g0186400	2.2798	0.0175564	Up	24.922	38.5	6	6	0.757554	0.393178	0.678625	1.61427	1.21252	1.34385	nucleus				GO:0006323 DNA packaging; GO:0006325 chromatin organization; GO:0006333 chromatin assembly or disassembly; GO:0006338 chromatin remodeling; GO:0006342 chromatin silencing; GO:0006355 regulation of transcription, DNA-templated; GO:0006996 organelle organization; GO:0007275 multicellular organism development; GO:0009791 post-embryonic development; GO:0009889 regulation of biosynthetic process; GO:0…	GO:0000785 chromatin; GO:0005622 intracellular; GO:0005623 cell; GO:0005634 nucleus; GO:0005654 nucleoplasm; GO:0005677 chromatin silencing complex; GO:0005694 chromosome; GO:0017053 transcription repressor complex; GO:0031974 membrane-enclosed lumen; GO:0031981 nuclear lumen; GO:0032991 protein-containing complex; GO:0043226 organelle; GO:0043227 membrane-bounded organelle; GO:0043228 non-membra…	GO:0000976 transcription regulatory region sequence-specific DNA binding; GO:0001067 regulatory region nucleic acid binding; GO:0003676 nucleic acid binding; GO:0003677 DNA binding; GO:0003682 chromatin binding; GO:0003690 double-stranded DNA binding; GO:0003700 DNA-binding transcription factor activity; GO:0005488 binding; GO:0005515 protein binding; GO:0035064 methylated histone binding; GO:004…	PF01426; PF00628	BAH domain; PHD-finger	K	KOG1886	BAH domain proteins
Q6ZIQ1	Os07g0587400 protein OS=Oryza sativa subsp. japonica OX=39947 GN=Os07g0587400 PE=2 SV=1	Os07g0587400	0.5817	0.000294505	Down	49.09	30.9	11	11	1.23944	1.37478	1.17906	0.725901	0.74106	0.73976	cytoplasm	K03265	ETF1, ERF1; peptide chain release factor subunit 1	map03015 mRNA surveillance pathway	GO:0006412 translation; GO:0006415 translational termination; GO:0006518 peptide metabolic process; GO:0006807 nitrogen compound metabolic process; GO:0008152 metabolic process; GO:0009058 biosynthetic process; GO:0009059 macromolecule biosynthetic process; GO:0009987 cellular process; GO:0010467 gene expression; GO:0016043 cellular component organization; GO:0019538 protein metabolic process; GO…	GO:0005622 intracellular; GO:0005623 cell; GO:0005737 cytoplasm; GO:0005829 cytosol; GO:0005886 plasma membrane; GO:0016020 membrane; GO:0071944 cell periphery;	GO:0003676 nucleic acid binding; GO:0003723 RNA binding; GO:0003747 translation release factor activity; GO:0005488 binding; GO:0008079 translation termination factor activity; GO:0008135 translation factor activity, RNA binding; GO:0097159 organic cyclic compound binding; GO:1901363 heterocyclic compound binding;	PF03463; PF03464; PF03465	eRF1 domain 1; eRF1 domain 2; eRF1 domain 3	J	KOG0688	Peptide chain release factor 1 (eRF1)
B8B839	SUMO-activating enzyme subunit OS=Oryza sativa subsp. indica OX=39946 GN=OsI_26664 PE=3 SV=1	OsI_26664	1.5775	0.00513393	Up	70.63	27.6	14	14	0.735715	0.876795	0.715356	1.10972	1.23447	1.32794	chloroplast	K10685	UBLE1B, SAE2, UBA2; ubiquitin-like 1-activating enzyme E1 B [EC:6.2.1.45]	map04120 Ubiquitin mediated proteolysis	GO:0000003 reproduction; GO:0003006 developmental process involved in reproduction; GO:0006464 cellular protein modification process; GO:0006807 nitrogen compound metabolic process; GO:0007275 multicellular organism development; GO:0008152 metabolic process; GO:0009790 embryo development; GO:0009791 post-embryonic development; GO:0009793 embryo development ending in seed dormancy; GO:0009987 cell…	GO:0005622 intracellular; GO:0005623 cell; GO:0005634 nucleus; GO:0005737 cytoplasm; GO:0005829 cytosol; GO:0005911 cell-cell junction; GO:0009506 plasmodesma; GO:0030054 cell junction; GO:0043226 organelle; GO:0043227 membrane-bounded organelle; GO:0043229 intracellular organelle; GO:0043231 intracellular membrane-bounded organelle; GO:0055044 symplast;	GO:0003824 catalytic activity; GO:0008641 ubiquitin-like modifier activating enzyme activity; GO:0016874 ligase activity; GO:0016877 ligase activity, forming carbon-sulfur bonds; GO:0019948 SUMO activating enzyme activity;	PF00899; PF10585	ThiF family; Ubiquitin-activating enzyme active site	O	KOG2013	SMT3/SUMO-activating complex, catalytic component UBA2
B8B896	Cytochrome b-c1 complex subunit 7 OS=Oryza sativa subsp. indica OX=39946 GN=OsI_25318 PE=3 SV=1	OsI_25318	0.4584	0.00104787	Down	14.234	48.8	5	5	1.52083	1.16764	1.42573	0.574613	0.646465	0.664724	mitochondria	K00417	QCR7, UQCRB; ubiquinol-cytochrome c reductase subunit 7	map00190 Oxidative phosphorylation; map01100 Metabolic pathways	GO:0006091 generation of precursor metabolites and energy; GO:0006119 oxidative phosphorylation; GO:0006122 mitochondrial electron transport, ubiquinol to cytochrome c; GO:0006139 nucleobase-containing compound metabolic process; GO:0006163 purine nucleotide metabolic process; GO:0006725 cellular aromatic compound metabolic process; GO:0006753 nucleoside phosphate metabolic process; GO:0006793 ph…	GO:0005622 intracellular; GO:0005623 cell; GO:0005737 cytoplasm; GO:0005739 mitochondrion; GO:0005740 mitochondrial envelope; GO:0005743 mitochondrial inner membrane; GO:0005746 mitochondrial respirasome; GO:0005750 mitochondrial respiratory chain complex III; GO:0016020 membrane; GO:0019866 organelle inner membrane; GO:0031090 organelle membrane; GO:0031966 mitochondrial membrane; GO:0031967 org…				C	KOG3440	Ubiquinol cytochrome c reductase, subunit QCR7
Q10PW2	Tubulin alpha chain OS=Oryza sativa subsp. japonica OX=39947 GN=TubA PE=2 SV=1	TubA	0.6451	0.00494117	Down	50.06	26.7	9	5	1.29646	1.16918	1.18157	0.688356	0.882114	0.782311	cytoplasm	K07374	TUBA; tubulin alpha	map04145 Phagosome	GO:0007017 microtubule-based process; GO:0009987 cellular process;	GO:0005622 intracellular; GO:0005623 cell; GO:0005737 cytoplasm; GO:0005829 cytosol; GO:0005856 cytoskeleton; GO:0005886 plasma membrane; GO:0016020 membrane; GO:0043226 organelle; GO:0043228 non-membrane-bounded organelle; GO:0043229 intracellular organelle; GO:0043232 intracellular non-membrane-bounded organelle; GO:0071944 cell periphery;		PF00091; PF03953	Tubulin/FtsZ family, GTPase domain; Tubulin C-terminal domain	Z	KOG1376	Alpha tubulin
B8B8M4	GRAM domain-containing protein OS=Oryza sativa subsp. indica OX=39946 GN=OsI_26905 PE=4 SV=1	OsI_26905	2.3058	6.84113e-05	Up	32.649	33.4	8	7	0.63943	0.605949	0.569632	1.30169	1.41518	1.46812	chloroplast							PF02893	GRAM domain
Q7F1E4	Os08g0526300 protein OS=Oryza sativa subsp. japonica OX=39947 GN=Os08g0526300 PE=4 SV=1	Os08g0526300	1.8513	0.000293385	Up	36.559	45.6	11	11	0.740027	0.651679	0.712568	1.37205	1.21284	1.31084	chloroplast				GO:0006091 generation of precursor metabolites and energy; GO:0008152 metabolic process; GO:0009767 photosynthetic electron transport chain; GO:0009773 photosynthetic electron transport in photosystem I; GO:0009987 cellular process; GO:0015979 photosynthesis; GO:0019684 photosynthesis, light reaction; GO:0022900 electron transport chain; GO:0044237 cellular metabolic process; GO:0055114 oxidation…	GO:0005622 intracellular; GO:0005623 cell; GO:0005737 cytoplasm; GO:0009507 chloroplast; GO:0009534 chloroplast thylakoid; GO:0009535 chloroplast thylakoid membrane; GO:0009536 plastid; GO:0009579 thylakoid; GO:0016020 membrane; GO:0031976 plastid thylakoid; GO:0031984 organelle subcompartment; GO:0034357 photosynthetic membrane; GO:0042651 thylakoid membrane; GO:0043226 organelle; GO:0043227 mem…	GO:0003824 catalytic activity; GO:0005488 binding; GO:0005515 protein binding; GO:0016491 oxidoreductase activity; GO:0016730 oxidoreductase activity, acting on iron-sulfur proteins as donors; GO:0019904 protein domain specific binding; GO:0042802 identical protein binding;
Q7EZB9	Os08g0517500 protein OS=Oryza sativa subsp. japonica OX=39947 GN=Os08g0517500 PE=2 SV=1	Os08g0517500	1.866	0.005895	Up	39.925	31	7	7	0.669858	0.849492	0.574151	1.34192	1.21538	1.3492	chloroplast							PF13883	Pyridoxamine 5'-phosphate oxidase
B8B9M8	Ketohexokinase(predicted) OS=Oryza sativa subsp. indica OX=39946 GN=OsI_30325 PE=3 SV=1	OsI_30325	1.6071	0.00276978	Up	38.755	43.6	9	9	0.778805	0.740584	0.782034	1.13406	1.40854	1.15598	extracellular									G	KOG2947	Carbohydrate kinase
B8B9Q2	IGPS domain-containing protein OS=Oryza sativa subsp. indica OX=39946 GN=OsI_28767 PE=3 SV=1	OsI_28767	0.5647	0.00195472	Down	43.616	29.5	10	10	1.40018	1.14524	1.28918	0.647284	0.767127	0.750999	chloroplast	K01609	trpC; indole-3-glycerol phosphate synthase [EC:4.1.1.48]	map00400 Phenylalanine, tyrosine and tryptophan biosynthesis; map01100 Metabolic pathways; map01110 Biosynthesis of secondary metabolites; map01230 Biosynthesis of amino acids				PF00218	Indole-3-glycerol phosphate synthase	E	KOG4201	Anthranilate synthase component II
B8BA06	UPF0481 protein(predicted) OS=Oryza sativa subsp. indica OX=39946 GN=OsI_28931 PE=4 SV=1	OsI_28931	1.9712	5.79379e-05	Up	47.097	36.2	9	4	0.69068	0.630845	0.69788	1.27652	1.36923	1.33485	cytoplasm
Q6ZCC2	Peroxidase OS=Oryza sativa subsp. japonica OX=39947 GN=Os08g0113000 PE=3 SV=1	Os08g0113000	3.5158	0.00731425	Up	33.778	27.2	5	5		0.296829	0.50014	1.36786	1.35557	1.4796	chloroplast	K00430	E1.11.1.7; peroxidase [EC:1.11.1.7]	map00940 Phenylpropanoid biosynthesis; map01100 Metabolic pathways; map01110 Biosynthesis of secondary metabolites	GO:0008152 metabolic process; GO:0009636 response to toxic substance; GO:0009664 plant-type cell wall organization; GO:0009987 cellular process; GO:0016043 cellular component organization; GO:0042221 response to chemical; GO:0045229 external encapsulating structure organization; GO:0050896 response to stimulus; GO:0051716 cellular response to stimulus; GO:0055114 oxidation-reduction process; GO:0…	GO:0005618 cell wall; GO:0005623 cell; GO:0005911 cell-cell junction; GO:0009505 plant-type cell wall; GO:0009506 plasmodesma; GO:0030054 cell junction; GO:0030312 external encapsulating structure; GO:0055044 symplast; GO:0071944 cell periphery;	GO:0003824 catalytic activity; GO:0004601 peroxidase activity; GO:0016209 antioxidant activity; GO:0016491 oxidoreductase activity; GO:0016684 oxidoreductase activity, acting on peroxide as acceptor;	PF00141	Peroxidase
B8BAM7	MSP domain-containing protein OS=Oryza sativa subsp. indica OX=39946 GN=OsI_27767 PE=4 SV=1	OsI_27767	2.3294	0.000780522	Up	27.66	39.2	7	6	0.516086	0.59273	0.693291	1.35877	1.50212	1.337	cytoplasm							PF00635	MSP (Major sperm protein) domain	U	KOG0439	VAMP-associated protein involved in inositol metabolism
Q5VRF6	Os06g0168500 protein OS=Oryza sativa subsp. japonica OX=39947 GN=Os06g0168500 PE=3 SV=1	Os06g0168500	5.1164	0.000663401	Up	34.648	13.1	4	4	0.433224	0.239556	0.308187	1.69313	1.59417	1.73173	Golgi apparatus	K08486	STX1B_2_3; syntaxin 1B/2/3	map04130 SNARE interactions in vesicular transport				PF00804	Syntaxin	U	KOG0810	SNARE protein Syntaxin 1 and related proteins
B8BD60	PAP_fibrillin domain-containing protein OS=Oryza sativa subsp. indica OX=39946 GN=OsI_30469 PE=4 SV=1	OsI_30469	1.6701	0.00021614	Up	33.977	63	13	13	0.779804	0.777076	0.690208	1.2429	1.25774	1.25228	chloroplast				GO:0001101 response to acid chemical; GO:0006950 response to stress; GO:0009266 response to temperature stimulus; GO:0009314 response to radiation; GO:0009409 response to cold; GO:0009414 response to water deprivation; GO:0009415 response to water; GO:0009416 response to light stimulus; GO:0009628 response to abiotic stimulus; GO:0009642 response to light intensity; GO:0009644 response to high li…	GO:0005622 intracellular; GO:0005623 cell; GO:0005634 nucleus; GO:0005737 cytoplasm; GO:0005739 mitochondrion; GO:0009507 chloroplast; GO:0009526 plastid envelope; GO:0009532 plastid stroma; GO:0009534 chloroplast thylakoid; GO:0009535 chloroplast thylakoid membrane; GO:0009536 plastid; GO:0009570 chloroplast stroma; GO:0009579 thylakoid; GO:0010287 plastoglobule; GO:0010319 stromule; GO:0016020 …
B8BDU5	Photolyase/cryptochrome alpha/beta domain-containing protein OS=Oryza sativa subsp. indica OX=39946 GN=OsI_32152 PE=4 SV=1	OsI_32152	1.5174	2.42844e-05	Up	82.071	42.5	20	20	0.809126	0.776953	0.79732	1.23342	1.17333	1.20985	chloroplast							PF00875; PF12697	DNA photolyase; Alpha/beta hydrolase family	LT	KOG1454	Predicted hydrolase/acyltransferase (alpha/beta hydrolase superfamily)
Q69TB0	Os09g0297100 protein OS=Oryza sativa subsp. japonica OX=39947 GN=Os09g0297100 PE=2 SV=1	Os09g0297100	1.5947	0.00862662	Up	16.7	60.1	7	5	0.882896	0.687758	0.741763	1.38981	1.14623	1.15155	chloroplast	K10704	UBE2V; ubiquitin-conjugating enzyme E2 variant		GO:0000209 protein polyubiquitination; GO:0006139 nucleobase-containing compound metabolic process; GO:0006259 DNA metabolic process; GO:0006281 DNA repair; GO:0006301 postreplication repair; GO:0006464 cellular protein modification process; GO:0006725 cellular aromatic compound metabolic process; GO:0006807 nitrogen compound metabolic process; GO:0006950 response to stress; GO:0006974 cellular r…	GO:0005622 intracellular; GO:0005623 cell; GO:0005634 nucleus; GO:0005737 cytoplasm; GO:0005829 cytosol; GO:0043226 organelle; GO:0043227 membrane-bounded organelle; GO:0043229 intracellular organelle; GO:0043231 intracellular membrane-bounded organelle;	GO:0003824 catalytic activity; GO:0004842 ubiquitin-protein transferase activity; GO:0005488 binding; GO:0005515 protein binding; GO:0016740 transferase activity; GO:0019787 ubiquitin-like protein transferase activity; GO:0019899 enzyme binding; GO:0031625 ubiquitin protein ligase binding; GO:0044389 ubiquitin-like protein ligase binding; GO:0061630 ubiquitin protein ligase activity; GO:0061659 u…	PF00179	Ubiquitin-conjugating enzyme	O	KOG0896	Ubiquitin-conjugating enzyme E2
B8BE71	Uncharacterized protein OS=Oryza sativa subsp. indica OX=39946 GN=OsI_30801 PE=4 SV=1	OsI_30801	5.6063	0.000177268	Up	19.436	41.5	6	6	0.270197	0.364984	0.273047	1.61366	1.97713	1.50098	chloroplast
Q650W6	Os09g0565200 protein OS=Oryza sativa subsp. japonica OX=39947 GN=Os09g0565200 PE=2 SV=1	Os09g0565200	0.535	0.000112614	Down	35.425	14.9	4	4	1.29296	1.33715	1.27869	0.739818	0.646693	0.704676	chloroplast	K11294	NCL, NSR1; nucleolin					PF00076	RNA recognition motif. (a.k.a. RRM, RBD, or RNP domain)	A	KOG0118	FOG: RRM domain
P12330	Chlorophyll a-b binding protein 1, chloroplastic OS=Oryza sativa subsp. japonica OX=39947 GN=CAB1R PE=2 SV=2	CAB1R	1.7387	0.00726467	Up	28.014	64.9	11	3	0.730657	0.610011	0.850135	1.14021	1.29072	1.37827	chloroplast	K08912	LHCB1; light-harvesting complex II chlorophyll a/b binding protein 1	map00196 Photosynthesis - antenna proteins; map01100 Metabolic pathways	GO:0006091 generation of precursor metabolites and energy; GO:0008152 metabolic process; GO:0009314 response to radiation; GO:0009416 response to light stimulus; GO:0009628 response to abiotic stimulus; GO:0009765 photosynthesis, light harvesting; GO:0009768 photosynthesis, light harvesting in photosystem I; GO:0009987 cellular process; GO:0015979 photosynthesis; GO:0019684 photosynthesis, light …	GO:0005622 intracellular; GO:0005623 cell; GO:0005737 cytoplasm; GO:0009507 chloroplast; GO:0009526 plastid envelope; GO:0009532 plastid stroma; GO:0009534 chloroplast thylakoid; GO:0009535 chloroplast thylakoid membrane; GO:0009536 plastid; GO:0009570 chloroplast stroma; GO:0009579 thylakoid; GO:0009941 chloroplast envelope; GO:0010287 plastoglobule; GO:0016020 membrane; GO:0031967 organelle env…	GO:0005488 binding; GO:0016168 chlorophyll binding; GO:0031409 pigment binding; GO:0043167 ion binding; GO:0043168 anion binding; GO:0046906 tetrapyrrole binding; GO:0048037 cofactor binding; GO:0097159 organic cyclic compound binding; GO:1901363 heterocyclic compound binding;
Q6ERW9	Probable cinnamyl alcohol dehydrogenase 8B OS=Oryza sativa subsp. japonica OX=39947 GN=CAD8B PE=3 SV=2	CAD8B	2.0762	0.000252004	Up	45.575	61.5	17	7	0.594462	0.694106	0.66191	1.43155	1.25663	1.36133	chloroplast	K00083	CAD; cinnamyl-alcohol dehydrogenase [EC:1.1.1.195]	map00940 Phenylpropanoid biosynthesis; map01100 Metabolic pathways; map01110 Biosynthesis of secondary metabolites				PF08240	Alcohol dehydrogenase GroES-like domain	Q	KOG0023	Alcohol dehydrogenase, class V
Q6ERW7	Probable cinnamyl alcohol dehydrogenase 8C OS=Oryza sativa subsp. japonica OX=39947 GN=CAD8C PE=2 SV=2	CAD8C	1.5242	0.0011804	Up	45.852	67	19	9	0.790302	0.777384	0.809263	1.13225	1.16234	1.32846	chloroplast	K00083	CAD; cinnamyl-alcohol dehydrogenase [EC:1.1.1.195]	map00940 Phenylpropanoid biosynthesis; map01100 Metabolic pathways; map01110 Biosynthesis of secondary metabolites				PF08240	Alcohol dehydrogenase GroES-like domain	Q	KOG0023	Alcohol dehydrogenase, class V
B8BFL4	Aldo_ket_red domain-containing protein OS=Oryza sativa subsp. indica OX=39946 GN=OsI_32555 PE=4 SV=1	OsI_32555	1.5772	0.00028251	Up	36.311	66.6	17	2	0.813249	0.746151	0.768673	1.20599	1.17374	1.2922	cytoplasm	K22374	DMAS1; 3''-deamino-3''-oxonicotianamine reductase [EC:1.1.1.285]		GO:0006518 peptide metabolic process; GO:0006807 nitrogen compound metabolic process; GO:0006950 response to stress; GO:0007154 cell communication; GO:0008152 metabolic process; GO:0009058 biosynthetic process; GO:0009237 siderophore metabolic process; GO:0009267 cellular response to starvation; GO:0009605 response to external stimulus; GO:0009987 cellular process; GO:0009991 response to extracel…		GO:0003824 catalytic activity; GO:0016491 oxidoreductase activity; GO:0016614 oxidoreductase activity, acting on CH-OH group of donors; GO:0016616 oxidoreductase activity, acting on the CH-OH group of donors, NAD or NADP as acceptor; GO:0033707 3''-deamino-3''-oxonicotianamine reductase activity;	PF00248	Aldo/keto reductase family	S	KOG1577	Aldo/keto reductase family proteins
Q10A56	Alpha-mannosidase OS=Oryza sativa subsp. japonica OX=39947 GN=LOC_Os10g05069 PE=3 SV=1	LOC_Os10g05069	1.7604	2.81873e-05	Up	112.06	36.3	25	25	0.759264	0.71619	0.698159	1.2657	1.262	1.29869	chloroplast	K01191	MAN2C1; alpha-mannosidase [EC:3.2.1.24]	map00511 Other glycan degradation	GO:0005975 carbohydrate metabolic process; GO:0005996 monosaccharide metabolic process; GO:0006013 mannose metabolic process; GO:0006464 cellular protein modification process; GO:0006517 protein deglycosylation; GO:0006807 nitrogen compound metabolic process; GO:0008152 metabolic process; GO:0009100 glycoprotein metabolic process; GO:0009987 cellular process; GO:0019318 hexose metabolic process; …	GO:0000323 lytic vacuole; GO:0005622 intracellular; GO:0005623 cell; GO:0005737 cytoplasm; GO:0005764 lysosome; GO:0005773 vacuole; GO:0043226 organelle; GO:0043227 membrane-bounded organelle; GO:0043229 intracellular organelle; GO:0043231 intracellular membrane-bounded organelle;	GO:0003824 catalytic activity; GO:0004553 hydrolase activity, hydrolyzing O-glycosyl compounds; GO:0004559 alpha-mannosidase activity; GO:0015923 mannosidase activity; GO:0016787 hydrolase activity; GO:0016798 hydrolase activity, acting on glycosyl bonds;	PF01074; PF09261; PF07748	Glycosyl hydrolases family 38 N-terminal domain; Alpha mannosidase, middle domain; Glycosyl hydrolases family 38 C-terminal domain	G	KOG1959	Glycosyl hydrolase, family 38 - alpha-mannosidase
B8BGM4	Aminotran_1_2 domain-containing protein OS=Oryza sativa subsp. indica OX=39946 GN=OsI_33417 PE=4 SV=1	OsI_33417	0.6617	0.000893497	Down	52.593	46	15	14	1.23494	1.20881	1.16698	0.796453	0.736202	0.856624	cytoplasm	K00814	GPT, ALT; alanine transaminase [EC:2.6.1.2]	map00220 Arginine biosynthesis; map00250 Alanine, aspartate and glutamate metabolism; map00710 Carbon fixation in photosynthetic organisms; map01100 Metabolic pathways; map01200 Carbon metabolism; map01210 2-Oxocarboxylic acid metabolism; map01230 Biosynthesis of amino acids				PF00155	Aminotransferase class I and II	E	KOG0258	Alanine aminotransferase
Q337M4	Os10g0463800 protein OS=Oryza sativa subsp. japonica OX=39947 GN=LOC_Os10g32680 PE=2 SV=1	LOC_Os10g32680	0.4324	0.000229671	Down	39.933	34.3	9	9	1.33852	1.32849	1.52162	0.562503	0.663961	0.584902	chloroplast							PF07063	Domain of unknown function (DUF1338)
B8BHM5	IAP100, putative, expressed(predicted) OS=Oryza sativa subsp. indica OX=39946 GN=OsI_34144 PE=4 SV=1	OsI_34144	0.5395	0.00187975	Down	48.274	52	20	1	1.37518	1.19382	1.32832	0.605754	0.777275	0.719644	chloroplast				GO:0006605 protein targeting; GO:0006810 transport; GO:0006886 intracellular protein transport; GO:0006996 organelle organization; GO:0008104 protein localization; GO:0009657 plastid organization; GO:0009658 chloroplast organization; GO:0009987 cellular process; GO:0015031 protein transport; GO:0015833 peptide transport; GO:0016043 cellular component organization; GO:0017038 protein import; GO:00…	GO:0005622 intracellular; GO:0005623 cell; GO:0005737 cytoplasm; GO:0009507 chloroplast; GO:0009526 plastid envelope; GO:0009528 plastid inner membrane; GO:0009536 plastid; GO:0009706 chloroplast inner membrane; GO:0009941 chloroplast envelope; GO:0016020 membrane; GO:0019866 organelle inner membrane; GO:0031090 organelle membrane; GO:0031897 Tic complex; GO:0031967 organelle envelope; GO:0031969…
Q337E9	Malic enzyme OS=Oryza sativa subsp. japonica OX=39947 GN=LOC_Os10g35960 PE=3 SV=2	LOC_Os10g35960	1.6993	8.94646e-05	Up	68.279	54.4	22	22	0.732301	0.716354	0.774168	1.20421	1.30674	1.26623	mitochondria	K00028	E1.1.1.39; malate dehydrogenase (decarboxylating) [EC:1.1.1.39]	map00620 Pyruvate metabolism; map00710 Carbon fixation in photosynthetic organisms; map01100 Metabolic pathways; map01200 Carbon metabolism	GO:0006082 organic acid metabolic process; GO:0006090 pyruvate metabolic process; GO:0006108 malate metabolic process; GO:0008152 metabolic process; GO:0009987 cellular process; GO:0019752 carboxylic acid metabolic process; GO:0032787 monocarboxylic acid metabolic process; GO:0043436 oxoacid metabolic process; GO:0043648 dicarboxylic acid metabolic process; GO:0044237 cellular metabolic process; …	GO:0005622 intracellular; GO:0005623 cell; GO:0005737 cytoplasm; GO:0005739 mitochondrion; GO:0005759 mitochondrial matrix; GO:0009507 chloroplast; GO:0009536 plastid; GO:0031974 membrane-enclosed lumen; GO:0043226 organelle; GO:0043227 membrane-bounded organelle; GO:0043229 intracellular organelle; GO:0043231 intracellular membrane-bounded organelle; GO:0043233 organelle lumen; GO:0070013 intrac…	GO:0000166 nucleotide binding; GO:0003824 catalytic activity; GO:0004470 malic enzyme activity; GO:0004471 malate dehydrogenase (decarboxylating) (NAD+) activity; GO:0005488 binding; GO:0005515 protein binding; GO:0005524 ATP binding; GO:0008144 drug binding; GO:0008270 zinc ion binding; GO:0016491 oxidoreductase activity; GO:0016614 oxidoreductase activity, acting on CH-OH group of donors; GO:00…	PF00390; PF03949	Malic enzyme, N-terminal domain; Malic enzyme, NAD binding domain	C	KOG1257	NADP+-dependent malic enzyme
Q8W2X5	Flavanone 3-dioxygenase 2 OS=Oryza sativa subsp. japonica OX=39947 GN=F3H-2 PE=1 SV=1	F3H-2	0.5886	0.00894937	Down	38.73	21.9	5	4	1.0088	1.41714	1.35089	0.768945	0.749642	0.704593	nucleus							PF03171	2OG-Fe(II) oxygenase superfamily	Q	KOG0143	Iron/ascorbate family oxidoreductases
Q7XBZ9	Dynamin-related protein 1C, putative, expressed OS=Oryza sativa subsp. japonica OX=39947 GN=LOC_Os10g41820 PE=2 SV=1	LOC_Os10g41820	1.5211	0.00943324	Up	69.38	23.3	12	9	0.894262	0.714485	0.771169	1.35321	1.16162	1.10526	cytoplasm				GO:0000266 mitochondrial fission; GO:0006810 transport; GO:0006950 response to stress; GO:0006952 defense response; GO:0006996 organelle organization; GO:0007005 mitochondrion organization; GO:0009605 response to external stimulus; GO:0009607 response to biotic stimulus; GO:0009620 response to fungus; GO:0009987 cellular process; GO:0010035 response to inorganic substance; GO:0010038 response to …	GO:0005622 intracellular; GO:0005623 cell; GO:0005737 cytoplasm; GO:0005739 mitochondrion; GO:0005773 vacuole; GO:0005774 vacuolar membrane; GO:0005856 cytoskeleton; GO:0005886 plasma membrane; GO:0005911 cell-cell junction; GO:0009506 plasmodesma; GO:0009524 phragmoplast; GO:0016020 membrane; GO:0030054 cell junction; GO:0031090 organelle membrane; GO:0043226 organelle; GO:0043227 membrane-bound…	GO:0003824 catalytic activity; GO:0003924 GTPase activity; GO:0005488 binding; GO:0005515 protein binding; GO:0008017 microtubule binding; GO:0008092 cytoskeletal protein binding; GO:0015631 tubulin binding; GO:0016462 pyrophosphatase activity; GO:0016787 hydrolase activity; GO:0016817 hydrolase activity, acting on acid anhydrides; GO:0016818 hydrolase activity, acting on acid anhydrides, in phos…	PF00350	Dynamin family	U	KOG0446	Vacuolar sorting protein VPS1, dynamin, and related proteins
B8BIX0	Alpha-L-AF_C domain-containing protein OS=Oryza sativa subsp. indica OX=39946 GN=OsI_34972 PE=4 SV=1	OsI_34972	0.5416	0.000196319	Down	70.026	26.4	11	8	1.25792	1.35704	1.27712	0.65179	0.750424	0.705713	cytoplasm	K01209	abfA; alpha-L-arabinofuranosidase [EC:3.2.1.55]	map00520 Amino sugar and nucleotide sugar metabolism; map01100 Metabolic pathways	GO:0000272 polysaccharide catabolic process; GO:0005975 carbohydrate metabolic process; GO:0005976 polysaccharide metabolic process; GO:0008152 metabolic process; GO:0009056 catabolic process; GO:0009057 macromolecule catabolic process; GO:0009987 cellular process; GO:0010383 cell wall polysaccharide metabolic process; GO:0010410 hemicellulose metabolic process; GO:0016052 carbohydrate catabolic …	GO:0005576 extracellular region; GO:0005618 cell wall; GO:0005622 intracellular; GO:0005623 cell; GO:0005737 cytoplasm; GO:0005773 vacuole; GO:0009505 plant-type cell wall; GO:0030312 external encapsulating structure; GO:0043226 organelle; GO:0043227 membrane-bounded organelle; GO:0043229 intracellular organelle; GO:0043231 intracellular membrane-bounded organelle; GO:0048046 apoplast; GO:0071944…	GO:0003824 catalytic activity; GO:0004553 hydrolase activity, hydrolyzing O-glycosyl compounds; GO:0009044 xylan 1,4-beta-xylosidase activity; GO:0016787 hydrolase activity; GO:0016798 hydrolase activity, acting on glycosyl bonds; GO:0046556 alpha-L-arabinofuranosidase activity; GO:0097599 xylanase activity;	PF06964	Alpha-L-arabinofuranosidase C-terminus
Q67G20	Actin OS=Oryza sativa subsp. japonica OX=39947 GN=Act PE=2 SV=1	Act	1.6143	0.000177602	Up	41.622	65.8	17	3	0.783392	0.742978	0.768658	1.24268	1.16332	1.29897	cytoskeleton	K10355	ACTF; actin, other eukaryote			GO:0005622 intracellular; GO:0005623 cell; GO:0005856 cytoskeleton; GO:0043226 organelle; GO:0043228 non-membrane-bounded organelle; GO:0043229 intracellular organelle; GO:0043232 intracellular non-membrane-bounded organelle;				Z	KOG0676	Actin and related proteins
Q53NG8	Aldehyde dehydrogenase OS=Oryza sativa subsp. japonica OX=39947 GN=LOC_Os11g08300 PE=2 SV=1	LOC_Os11g08300	1.6366	0.000116186	Up	52.513	44.8	16	16	0.764518	0.722376	0.7888	1.23914	1.19842	1.28675	cytoplasm	K00128	ALDH; aldehyde dehydrogenase (NAD+) [EC:1.2.1.3]	map00010 Glycolysis / Gluconeogenesis; map00053 Ascorbate and aldarate metabolism; map00071 Fatty acid degradation; map00280 Valine, leucine and isoleucine degradation; map00310 Lysine degradation; map00330 Arginine and proline metabolism; map00340 Histidine metabolism; map00380 Tryptophan metabolism; map00410 beta-Alanine metabolism; map00561 Glycerolipid metabolism; map00620 Pyruvate metabolism…	GO:0001101 response to acid chemical; GO:0006950 response to stress; GO:0006970 response to osmotic stress; GO:0008152 metabolic process; GO:0009269 response to desiccation; GO:0009414 response to water deprivation; GO:0009415 response to water; GO:0009628 response to abiotic stimulus; GO:0009651 response to salt stress; GO:0009719 response to endogenous stimulus; GO:0009725 response to hormone; …	GO:0005622 intracellular; GO:0005623 cell; GO:0005737 cytoplasm; GO:0005773 vacuole; GO:0005783 endoplasmic reticulum; GO:0005794 Golgi apparatus; GO:0005911 cell-cell junction; GO:0009506 plasmodesma; GO:0009507 chloroplast; GO:0009526 plastid envelope; GO:0009536 plastid; GO:0009941 chloroplast envelope; GO:0012505 endomembrane system; GO:0016020 membrane; GO:0030054 cell junction; GO:0031967 o…	GO:0003824 catalytic activity; GO:0004028 3-chloroallyl aldehyde dehydrogenase activity; GO:0004029 aldehyde dehydrogenase (NAD+) activity; GO:0016491 oxidoreductase activity; GO:0016620 oxidoreductase activity, acting on the aldehyde or oxo group of donors, NAD or NADP as acceptor; GO:0016903 oxidoreductase activity, acting on the aldehyde or oxo group of donors; GO:0033721 aldehyde dehydrogenas…			C	KOG2456	Aldehyde dehydrogenase
B8BJK6	Seed protein B32E(predicted) OS=Oryza sativa subsp. indica OX=39946 GN=OsI_35454 PE=4 SV=1	OsI_35454	1.6707	0.0015095	Up	68.437	19	8	8	0.826479	0.694609	0.72549	1.35571	1.20825	1.18946	nucleus				GO:0007088 regulation of mitotic nuclear division; GO:0007154 cell communication; GO:0007165 signal transduction; GO:0007346 regulation of mitotic cell cycle; GO:0009987 cellular process; GO:0010564 regulation of cell cycle process; GO:0010639 negative regulation of organelle organization; GO:0010948 negative regulation of cell cycle process; GO:0023052 signaling; GO:0033043 regulation of organel…	GO:0005622 intracellular; GO:0005623 cell; GO:0005737 cytoplasm;	GO:0005488 binding; GO:0005515 protein binding; GO:0019899 enzyme binding; GO:0019900 kinase binding; GO:0019901 protein kinase binding; GO:0030276 clathrin binding;	PF00790; PF03127	VHS domain; GAT domain	U	KOG1087	Cytosolic sorting protein GGA2/TOM1
B8BJU1	Probable sucrose-phosphate synthase 5(predicted) OS=Oryza sativa subsp. indica OX=39946 GN=OsI_35637 PE=4 SV=1	OsI_35637	0.5408	3.08569e-05	Down	119.23	38.4	27	26	1.2697	1.30218	1.32232	0.665669	0.72801	0.712131	cytoplasm	K00696	E2.4.1.14; sucrose-phosphate synthase [EC:2.4.1.14]	map00500 Starch and sucrose metabolism; map01100 Metabolic pathways		GO:0005623 cell; GO:0005886 plasma membrane; GO:0016020 membrane; GO:0071944 cell periphery;	GO:0003824 catalytic activity; GO:0008194 UDP-glycosyltransferase activity; GO:0016740 transferase activity; GO:0016757 transferase activity, transferring glycosyl groups; GO:0016758 transferase activity, transferring hexosyl groups; GO:0035251 UDP-glucosyltransferase activity; GO:0046524 sucrose-phosphate synthase activity; GO:0046527 glucosyltransferase activity;	PF13579	Glycosyl transferase 4-like domain	M	KOG0853	Glycosyltransferase
Q2R837	PHD finger protein ALFIN-LIKE 8 OS=Oryza sativa subsp. japonica OX=39947 GN=Os11g0244800 PE=2 SV=1	Os11g0244800	1.892	0.0324232	Up	28.544	13.8	3	2	0.729936	0.805662	0.539101	1.64786	1.30818	0.969262	mitochondria				GO:0006417 regulation of translation; GO:0006950 response to stress; GO:0006970 response to osmotic stress; GO:0007154 cell communication; GO:0007275 multicellular organism development; GO:0009267 cellular response to starvation; GO:0009605 response to external stimulus; GO:0009628 response to abiotic stimulus; GO:0009651 response to salt stress; GO:0009653 anatomical structure morphogenesis; GO:…	GO:0005622 intracellular; GO:0005623 cell; GO:0005634 nucleus; GO:0005737 cytoplasm; GO:0005829 cytosol; GO:0043226 organelle; GO:0043227 membrane-bounded organelle; GO:0043229 intracellular organelle; GO:0043231 intracellular membrane-bounded organelle;	GO:0003676 nucleic acid binding; GO:0003677 DNA binding; GO:0005488 binding; GO:0005515 protein binding; GO:0035064 methylated histone binding; GO:0042393 histone binding; GO:0097159 organic cyclic compound binding; GO:0140030 modification-dependent protein binding; GO:0140034 methylation-dependent protein binding; GO:1901363 heterocyclic compound binding;	PF00628	PHD-finger	S	KOG1632	Uncharacterized PHD Zn-finger protein
Q53LS6	Os11g0265400 protein OS=Oryza sativa subsp. japonica OX=39947 GN=LOC_Os11g16410 PE=2 SV=1	LOC_Os11g16410	1.5631	0.00505322	Up	35.399	24.4	5	5	0.851538	0.806572	0.682764	1.1641	1.33263	1.1624	extracellular	K11165	DHRS7; dehydrogenase/reductase SDR family member 7 [EC:1.1.-.-]					PF00106	short chain dehydrogenase	Q	KOG1205	Predicted dehydrogenase
B8BKA3	2-oxoglutarate/malate translocator (Clone OMT103), mitochondrial membrane-proso millet(predicted) OS=Oryza sativa subsp. indica OX=39946 GN=OsI_35959 PE=3 SV=1	OsI_35959	0.6231	3.25109e-05	Down	32.572	75.4	16	10	1.19889	1.24555	1.25222	0.74281	0.768972	0.791559	cytoplasm	K15104	SLC25A11, OGC; solute carrier family 25 (mitochondrial oxoglutarate transporter), member 11		GO:0006810 transport; GO:0006811 ion transport; GO:0006820 anion transport; GO:0006835 dicarboxylic acid transport; GO:0006839 mitochondrial transport; GO:0006842 tricarboxylic acid transport; GO:0015711 organic anion transport; GO:0015740 C4-dicarboxylate transport; GO:0015742 alpha-ketoglutarate transport; GO:0015743 malate transport; GO:0015849 organic acid transport; GO:0034220 ion transmembr…	GO:0005618 cell wall; GO:0005622 intracellular; GO:0005623 cell; GO:0005737 cytoplasm; GO:0005739 mitochondrion; GO:0005740 mitochondrial envelope; GO:0005743 mitochondrial inner membrane; GO:0005773 vacuole; GO:0005774 vacuolar membrane; GO:0005911 cell-cell junction; GO:0009506 plasmodesma; GO:0009507 chloroplast; GO:0009526 plastid envelope; GO:0009536 plastid; GO:0009941 chloroplast envelope;…	GO:0005215 transporter activity; GO:0005310 dicarboxylic acid transmembrane transporter activity; GO:0005342 organic acid transmembrane transporter activity; GO:0008509 anion transmembrane transporter activity; GO:0008514 organic anion transmembrane transporter activity; GO:0015075 ion transmembrane transporter activity; GO:0015140 malate transmembrane transporter activity; GO:0015142 tricarboxyl…			C	KOG0759	Mitochondrial oxoglutarate/malate carrier proteins
B8BKT4	NBS-LRR-like resistance protein (Fragment)(predicted) OS=Oryza sativa subsp. indica OX=39946 GN=OsI_36304 PE=3 SV=1	OsI_36304	0.4346	0.00463257	Down	158.53	2.5	2	2	1.36093	1.41304	1.40835	0.539731	0.792974	0.484984	nucleus	K13457	RPM1, RPS3; disease resistance protein RPM1	map04626 Plant-pathogen interaction				PF00931; PF01419	NB-ARC domain; Jacalin-like lectin domain	S	KOG4658	Apoptotic ATPase
B8BKW6	FAD-binding FR-type domain-containing protein OS=Oryza sativa subsp. indica OX=39946 GN=OsI_36373 PE=4 SV=1	OsI_36373	3.1948	0.00142578	Up	109.61	15.2	9	9		0.429415	0.433808	1.57026	1.19833	1.36819	plasma membrane	K13447	RBOH; respiratory burst oxidase [EC:1.6.3.- 1.11.1.-]	map04016 MAPK signaling pathway - plant; map04626 Plant-pathogen interaction				PF08022; PF08030	FAD-binding domain; Ferric reductase NAD binding domain	PQ	KOG0039	Ferric reductase, NADH/NADPH oxidase and related proteins
B8BLD3	Rx_N domain-containing protein(predicted) OS=Oryza sativa subsp. indica OX=39946 GN=OsI_36704 PE=4 SV=1	OsI_36704	2.0774	0.00162634	Up	95.051	16	10	8	0.551541	0.725878	0.672258	1.43411	1.21427	1.40194	cytoplasm									T	KOG4658	Apoptotic ATPase
Q75T45	Os12g0555000 protein OS=Oryza sativa subsp. japonica OX=39947 GN=RSOsPR10 PE=2 SV=1	RSOsPR10	2.2291	0.000229195	Up	16.9	52.5	7	7	0.588562	0.58168	0.687849	1.47289	1.31515	1.35387	cytoplasm
B8BMU1	Ureidoglycolate hydrolase(predicted) OS=Oryza sativa subsp. indica OX=39946 GN=OsI_38984 PE=4 SV=1	OsI_38984	0.6195	0.0105434	Down	51.715	32.6	11	11	1.24236	1.09842	1.3641	0.807372	0.846611	0.641132	extracellular	K18151	UAH; ureidoglycolate amidohydrolase [EC:3.5.1.116]	map00230 Purine metabolism; map01100 Metabolic pathways	GO:0000255 allantoin metabolic process; GO:0000256 allantoin catabolic process; GO:0006139 nucleobase-containing compound metabolic process; GO:0006144 purine nucleobase metabolic process; GO:0006145 purine nucleobase catabolic process; GO:0006725 cellular aromatic compound metabolic process; GO:0006807 nitrogen compound metabolic process; GO:0008152 metabolic process; GO:0009056 catabolic proces…	GO:0005622 intracellular; GO:0005623 cell; GO:0005737 cytoplasm; GO:0005783 endoplasmic reticulum; GO:0012505 endomembrane system; GO:0043226 organelle; GO:0043227 membrane-bounded organelle; GO:0043229 intracellular organelle; GO:0043231 intracellular membrane-bounded organelle;	GO:0003824 catalytic activity; GO:0004848 ureidoglycolate hydrolase activity; GO:0005488 binding; GO:0005515 protein binding; GO:0016787 hydrolase activity; GO:0016810 hydrolase activity, acting on carbon-nitrogen (but not peptide) bonds; GO:0016813 hydrolase activity, acting on carbon-nitrogen (but not peptide) bonds, in linear amidines; GO:0042802 identical protein binding;
Q42972	Malate dehydrogenase, glyoxysomal OS=Oryza sativa subsp. japonica OX=39947 GN=Os12g0632700 PE=1 SV=3	Os12g0632700	0.5194	0.00458055	Down	37.385	33.1	7	6	1.17131	1.36744	1.41013	0.714369	0.557799	0.778954	cytoplasm	K00026	MDH2; malate dehydrogenase [EC:1.1.1.37]	map00020 Citrate cycle (TCA cycle); map00270 Cysteine and methionine metabolism; map00620 Pyruvate metabolism; map00630 Glyoxylate and dicarboxylate metabolism; map00710 Carbon fixation in photosynthetic organisms; map01100 Metabolic pathways; map01110 Biosynthesis of secondary metabolites; map01200 Carbon metabolism		GO:0005622 intracellular; GO:0005623 cell; GO:0005737 cytoplasm; GO:0005777 peroxisome; GO:0009514 glyoxysome; GO:0042579 microbody; GO:0043226 organelle; GO:0043227 membrane-bounded organelle; GO:0043229 intracellular organelle; GO:0043231 intracellular membrane-bounded organelle;		PF02866	lactate/malate dehydrogenase, alpha/beta C-terminal domain	C	KOG1494	NAD-dependent malate dehydrogenase
Q2QV45	70 kDa heat shock protein OS=Oryza sativa subsp. japonica OX=39947 GN=LOC_Os12g14070 PE=2 SV=1	LOC_Os12g14070	0.6285	0.00281851	Down	74.086	32.5	20	6	1.23898	1.34053	1.10485	0.71323	0.774569	0.827836	chloroplast	K03283	HSPA1s; heat shock 70kDa protein 1/2/6/8	map03040 Spliceosome; map04141 Protein processing in endoplasmic reticulum; map04144 Endocytosis	GO:0006605 protein targeting; GO:0006810 transport; GO:0006886 intracellular protein transport; GO:0006950 response to stress; GO:0008104 protein localization; GO:0009266 response to temperature stimulus; GO:0009408 response to heat; GO:0009409 response to cold; GO:0009628 response to abiotic stimulus; GO:0010035 response to inorganic substance; GO:0010038 response to metal ion; GO:0015031 protei…	GO:0005576 extracellular region; GO:0005622 intracellular; GO:0005623 cell; GO:0005634 nucleus; GO:0005737 cytoplasm; GO:0005739 mitochondrion; GO:0009507 chloroplast; GO:0009526 plastid envelope; GO:0009532 plastid stroma; GO:0009536 plastid; GO:0009570 chloroplast stroma; GO:0009579 thylakoid; GO:0009941 chloroplast envelope; GO:0031967 organelle envelope; GO:0031975 envelope; GO:0043226 organe…	GO:0000166 nucleotide binding; GO:0005488 binding; GO:0005524 ATP binding; GO:0008144 drug binding; GO:0017076 purine nucleotide binding; GO:0030554 adenyl nucleotide binding; GO:0032553 ribonucleotide binding; GO:0032555 purine ribonucleotide binding; GO:0032559 adenyl ribonucleotide binding; GO:0035639 purine ribonucleoside triphosphate binding; GO:0036094 small molecule binding; GO:0043167 ion…			O	KOG0102	Molecular chaperones mortalin/PBP74/GRP75, HSP70 superfamily
B9FCM4	Os04g0626400 protein OS=Oryza sativa subsp. japonica OX=39947 GN=Os04g0626400 PE=3 SV=1	Os04g0626400	1.5797	0.000744555	Up	37.474	53.2	11	11	0.770054	0.728863	0.826917	1.15969	1.21529	1.29919	chloroplast				GO:0000003 reproduction; GO:0000302 response to reactive oxygen species; GO:0001101 response to acid chemical; GO:0001817 regulation of cytokine production; GO:0001818 negative regulation of cytokine production; GO:0001952 regulation of cell-matrix adhesion; GO:0001953 negative regulation of cell-matrix adhesion; GO:0002682 regulation of immune system process; GO:0002683 negative regulation of im…	GO:0005576 extracellular region; GO:0005615 extracellular space; GO:0005622 intracellular; GO:0005623 cell; GO:0005737 cytoplasm; GO:0005783 endoplasmic reticulum; GO:0005829 cytosol; GO:0005840 ribosome; GO:0009507 chloroplast; GO:0009534 chloroplast thylakoid; GO:0009535 chloroplast thylakoid membrane; GO:0009536 plastid; GO:0009579 thylakoid; GO:0012505 endomembrane system; GO:0016020 membrane…	GO:0005488 binding; GO:0005496 steroid binding; GO:0008289 lipid binding; GO:0015485 cholesterol binding; GO:0032934 sterol binding; GO:0036094 small molecule binding; GO:0043178 alcohol binding; GO:0097159 organic cyclic compound binding;	PF08212	Lipocalin-like domain	M	KOG4824	Apolipoprotein D/Lipocalin
B9FDE0	Probable serine/threonine-protein kinase BSK3 OS=Oryza sativa subsp. japonica OX=39947 GN=BSK3 PE=1 SV=1	BSK3	1.9923	0.000143403	Up	55.411	38.7	15	14	0.620997	0.689369	0.694748	1.3737	1.24662	1.37457	nucleus	K14500	BSK; BR-signaling kinase [EC:2.7.11.1]	map04075 Plant hormone signal transduction	GO:0009966 regulation of signal transduction; GO:0009967 positive regulation of signal transduction; GO:0010646 regulation of cell communication; GO:0010647 positive regulation of cell communication; GO:0023051 regulation of signaling; GO:0023056 positive regulation of signaling; GO:0048518 positive regulation of biological process; GO:0048522 positive regulation of cellular process; GO:0048583 r…	GO:0005623 cell; GO:0005886 plasma membrane; GO:0016020 membrane; GO:0071944 cell periphery;		PF07714	Protein tyrosine kinase
B9G434	Isoamylase 3, chloroplastic OS=Oryza sativa subsp. japonica OX=39947 GN=ISA3 PE=2 SV=1	ISA3	0.5066	0.00277389	Down	87.532	16.9	10	10	1.2787	1.28522	1.41854	0.740881	0.546444	0.730214	chloroplast	K01214	ISA, treX; isoamylase [EC:3.2.1.68]	map00500 Starch and sucrose metabolism; map01100 Metabolic pathways; map01110 Biosynthesis of secondary metabolites	GO:0000272 polysaccharide catabolic process; GO:0005975 carbohydrate metabolic process; GO:0005976 polysaccharide metabolic process; GO:0005977 glycogen metabolic process; GO:0005982 starch metabolic process; GO:0005983 starch catabolic process; GO:0006073 cellular glucan metabolic process; GO:0006091 generation of precursor metabolites and energy; GO:0006112 energy reserve metabolic process; GO:…	GO:0005622 intracellular; GO:0005623 cell; GO:0005737 cytoplasm; GO:0009501 amyloplast; GO:0009507 chloroplast; GO:0009532 plastid stroma; GO:0009536 plastid; GO:0009569 chloroplast starch grain; GO:0009570 chloroplast stroma; GO:0043036 starch grain; GO:0043226 organelle; GO:0043227 membrane-bounded organelle; GO:0043229 intracellular organelle; GO:0043231 intracellular membrane-bounded organell…	GO:0003824 catalytic activity; GO:0004133 glycogen debranching enzyme activity; GO:0004553 hydrolase activity, hydrolyzing O-glycosyl compounds; GO:0016787 hydrolase activity; GO:0016798 hydrolase activity, acting on glycosyl bonds; GO:0019156 isoamylase activity;	PF02922; PF00128	Carbohydrate-binding module 48 (Isoamylase N-terminal domain); Alpha amylase, catalytic domain	G	KOG0470	1,4-alpha-glucan branching enzyme/starch branching enzyme II
Q7GC32	PR-3 class IV chitinase OS=Oryza sativa subsp. indica OX=39946 GN=Cht4 PE=4 SV=1	Cht4	0.1523	8.2256e-05	Down	25.151	25.8	4	4	1.60671	1.68953	1.91071	0.218273	0.312536	0.262239	chloroplast	K01183	E3.2.1.14; chitinase [EC:3.2.1.14]	map00520 Amino sugar and nucleotide sugar metabolism; map01100 Metabolic pathways			GO:0003824 catalytic activity; GO:0004553 hydrolase activity, hydrolyzing O-glycosyl compounds; GO:0004568 chitinase activity; GO:0016787 hydrolase activity; GO:0016798 hydrolase activity, acting on glycosyl bonds;	PF00182	Chitinase class I	S	KOG4742	Predicted chitinase
P0C319	Cytochrome b6-f complex subunit 4 OS=Oryza sativa subsp. japonica OX=39947 GN=petD PE=3 SV=1	petD	0.5638	0.00932144	Down	17.503	6.2	1	1	1.59605	1.12312	1.11754	0.713055	0.74277	0.707471	plasma membrane	K02637	petD; cytochrome b6-f complex subunit 4	map00195 Photosynthesis; map01100 Metabolic pathways		GO:0005622 intracellular; GO:0005623 cell; GO:0005737 cytoplasm; GO:0009507 chloroplast; GO:0009534 chloroplast thylakoid; GO:0009535 chloroplast thylakoid membrane; GO:0009536 plastid; GO:0009579 thylakoid; GO:0016020 membrane; GO:0031976 plastid thylakoid; GO:0031984 organelle subcompartment; GO:0034357 photosynthetic membrane; GO:0042651 thylakoid membrane; GO:0043226 organelle; GO:0043227 mem…		PF00032	Cytochrome b(C-terminal)/b6/petD	C	KOG4663	Cytochrome b
P0C337	NAD(P)H-quinone oxidoreductase subunit H, chloroplastic OS=Oryza sativa subsp. japonica OX=39947 GN=ndhH PE=3 SV=1	ndhH	0.6493	0.000350414	Down	45.685	45.8	14	14	1.15221	1.23607	1.24966	0.751398	0.78161	0.829057	cytoplasm,nucleus	K05579	ndhH; NAD(P)H-quinone oxidoreductase subunit H [EC:7.1.1.2]	map00190 Oxidative phosphorylation; map01100 Metabolic pathways	GO:0008152 metabolic process; GO:0055114 oxidation-reduction process;	GO:0005622 intracellular; GO:0005623 cell; GO:0005737 cytoplasm; GO:0009507 chloroplast; GO:0009532 plastid stroma; GO:0009534 chloroplast thylakoid; GO:0009535 chloroplast thylakoid membrane; GO:0009536 plastid; GO:0009570 chloroplast stroma; GO:0009579 thylakoid; GO:0016020 membrane; GO:0031976 plastid thylakoid; GO:0031984 organelle subcompartment; GO:0034357 photosynthetic membrane; GO:004265…	GO:0003824 catalytic activity; GO:0003959 NADPH dehydrogenase activity; GO:0016491 oxidoreductase activity; GO:0016651 oxidoreductase activity, acting on NAD(P)H;			C	KOG2870	NADH:ubiquinone oxidoreductase, NDUFS2/49 kDa subunit
Q7F2L7	Cytochrome b559 subunit alpha OS=Oryza sativa subsp. japonica OX=39947 GN=psbE PE=3 SV=1	psbE	0.6442	0.00465297	Down	9.4445	48.2	5	5	1.35696	1.06473	1.22752	0.762987	0.830452	0.757346	nucleus	K02707	psbE; photosystem II cytochrome b559 subunit alpha	map00195 Photosynthesis; map01100 Metabolic pathways
P0C440	50S ribosomal protein L14, chloroplastic OS=Oryza sativa subsp. japonica OX=39947 GN=rpl14 PE=3 SV=1	rpl14	0.5967	2.36417e-05	Down	13.565	62.6	7	7	1.29621	1.25722	1.20424	0.748889	0.757931	0.735512	cytoplasm	K02874	RP-L14, MRPL14, rplN; large subunit ribosomal protein L14	map03010 Ribosome		GO:0000313 organellar ribosome; GO:0000315 organellar large ribosomal subunit; GO:0005622 intracellular; GO:0005623 cell; GO:0005737 cytoplasm; GO:0005739 mitochondrion; GO:0005759 mitochondrial matrix; GO:0005761 mitochondrial ribosome; GO:0005762 mitochondrial large ribosomal subunit; GO:0005829 cytosol; GO:0005840 ribosome; GO:0009507 chloroplast; GO:0009536 plastid; GO:0015934 large ribosomal…	GO:0003676 nucleic acid binding; GO:0003723 RNA binding; GO:0003735 structural constituent of ribosome; GO:0005198 structural molecule activity; GO:0005488 binding; GO:0019843 rRNA binding; GO:0070180 large ribosomal subunit rRNA binding; GO:0097159 organic cyclic compound binding; GO:1901363 heterocyclic compound binding;	PF00238	Ribosomal protein L14p/L23e	J	KOG0901	60S ribosomal protein L14/L17/L23
P0C482	30S ribosomal protein S2, chloroplastic OS=Oryza sativa subsp. japonica OX=39947 GN=rps2 PE=3 SV=1	rps2	0.618	0.0052477	Down	26.992	28.8	6	6	1.14899	1.44832	1.11087	0.734605	0.788654	0.768565	mitochondria	K02967	RP-S2, MRPS2, rpsB; small subunit ribosomal protein S2	map03010 Ribosome	GO:0006412 translation; GO:0006518 peptide metabolic process; GO:0006807 nitrogen compound metabolic process; GO:0008152 metabolic process; GO:0009058 biosynthetic process; GO:0009059 macromolecule biosynthetic process; GO:0009987 cellular process; GO:0010467 gene expression; GO:0019538 protein metabolic process; GO:0034641 cellular nitrogen compound metabolic process; GO:0034645 cellular macromo…	GO:0000313 organellar ribosome; GO:0000314 organellar small ribosomal subunit; GO:0005622 intracellular; GO:0005623 cell; GO:0005737 cytoplasm; GO:0005739 mitochondrion; GO:0005759 mitochondrial matrix; GO:0005761 mitochondrial ribosome; GO:0005763 mitochondrial small ribosomal subunit; GO:0005840 ribosome; GO:0009507 chloroplast; GO:0009532 plastid stroma; GO:0009536 plastid; GO:0009570 chloropl…	GO:0003735 structural constituent of ribosome; GO:0005198 structural molecule activity;			J	KOG0832	Mitochondrial/chloroplast ribosomal protein S2
P0C540	Actin-7 OS=Oryza sativa subsp. japonica OX=39947 GN=ACT7 PE=3 SV=1	ACT7	1.732	1.47429e-05	Up	41.614	68.1	18	10	0.757325	0.706434	0.732447	1.27603	1.24663	1.28114	cytoskeleton	K10355	ACTF; actin, other eukaryote							Z	KOG0676	Actin and related proteins
P0C5D5	Peroxiredoxin Q, chloroplastic OS=Oryza sativa subsp. japonica OX=39947 GN=Os06g0196300 PE=2 SV=1	Os06g0196300	1.5994	0.00128754	Up	23.737	46.1	11	11	0.756445	0.725451	0.826291	1.1336	1.31814	1.24008	chloroplast	K03564	BCP, PRXQ, DOT5; peroxiredoxin Q/BCP [EC:1.11.1.15]					PF00578	AhpC/TSA family	O	KOG0855	Alkyl hydroperoxide reductase, thiol specific antioxidant and related enzymes
P14656	Glutamine synthetase cytosolic isozyme 1-1 OS=Oryza sativa subsp. japonica OX=39947 GN=GLN1-1 PE=1 SV=1	GLN1-1	1.7238	8.83666e-05	Up	39.201	63.5	16	3	0.730215	0.720946	0.751627	1.27953	1.32641	1.19127	cytoplasm	K01915	glnA, GLUL; glutamine synthetase [EC:6.3.1.2]	map00220 Arginine biosynthesis; map00250 Alanine, aspartate and glutamate metabolism; map00630 Glyoxylate and dicarboxylate metabolism; map00910 Nitrogen metabolism; map01100 Metabolic pathways; map01230 Biosynthesis of amino acids	GO:0006082 organic acid metabolic process; GO:0006807 nitrogen compound metabolic process; GO:0008152 metabolic process; GO:0009987 cellular process; GO:0010035 response to inorganic substance; GO:0010038 response to metal ion; GO:0042126 nitrate metabolic process; GO:0042128 nitrate assimilation; GO:0042221 response to chemical; GO:0043436 oxoacid metabolic process; GO:0044237 cellular metabolic…	GO:0005622 intracellular; GO:0005623 cell; GO:0005737 cytoplasm; GO:0005829 cytosol; GO:0005840 ribosome; GO:0005844 polysome; GO:0005886 plasma membrane; GO:0005911 cell-cell junction; GO:0009506 plasmodesma; GO:0009507 chloroplast; GO:0009536 plastid; GO:0016020 membrane; GO:0022626 cytosolic ribosome; GO:0030054 cell junction; GO:0032991 protein-containing complex; GO:0042788 polysomal ribosom…	GO:0003735 structural constituent of ribosome; GO:0003824 catalytic activity; GO:0004356 glutamate-ammonia ligase activity; GO:0005198 structural molecule activity; GO:0005488 binding; GO:0005507 copper ion binding; GO:0016211 ammonia ligase activity; GO:0016874 ligase activity; GO:0016879 ligase activity, forming carbon-nitrogen bonds; GO:0016880 acid-ammonia (or amide) ligase activity; GO:00431…	PF03951; PF00120	Glutamine synthetase, beta-Grasp domain; Glutamine synthetase, catalytic domain	E	KOG0683	Glutamine synthetase
Q0DIY4	Os05g0350600 protein OS=Oryza sativa subsp. japonica OX=39947 GN=Os05g0350600 PE=4 SV=1	Os05g0350600	0.6582	2.26276e-06	Down	24.083	45	7	2	1.20944	1.21714	1.19175	0.80113	0.78081	0.799725	cytoplasm	K15306	RANBP1; Ran-binding protein 1							U	KOG0864	Ran-binding protein RANBP1 and related RanBD domain proteins
Q0IPE5	2-dehydro-3-deoxyphosphooctonate aldolase, putative, expressed OS=Oryza sativa subsp. japonica OX=39947 GN=LOC_Os12g10784 PE=3 SV=1	LOC_Os12g10784	0.5526	0.00423735	Down	31.579	28.9	6	6	1.45722	1.19484	1.21243	0.681659	0.630745	0.823104	cytoplasm	K01627	kdsA; 2-dehydro-3-deoxyphosphooctonate aldolase (KDO 8-P synthase) [EC:2.5.1.55]	map01100 Metabolic pathways	GO:0000003 reproduction; GO:0000271 polysaccharide biosynthetic process; GO:0000902 cell morphogenesis; GO:0000904 cell morphogenesis involved in differentiation; GO:0003006 developmental process involved in reproduction; GO:0005975 carbohydrate metabolic process; GO:0005976 polysaccharide metabolic process; GO:0005996 monosaccharide metabolic process; GO:0008152 metabolic process; GO:0009058 bio…		GO:0003824 catalytic activity; GO:0008676 3-deoxy-8-phosphooctulonate synthase activity; GO:0016740 transferase activity; GO:0016765 transferase activity, transferring alkyl or aryl (other than methyl) groups;	PF00793	DAHP synthetase I family
Q0IWS0	Os10g0492300 protein OS=Oryza sativa subsp. japonica OX=39947 GN=Os10g0492300 PE=4 SV=1	Os10g0492300	0.629	0.000319804	Down	46.053	64.2	22	3	1.18213	1.26285	1.23837	0.825934	0.755232	0.73549	chloroplast				GO:0006605 protein targeting; GO:0006810 transport; GO:0006886 intracellular protein transport; GO:0006996 organelle organization; GO:0008104 protein localization; GO:0009657 plastid organization; GO:0009658 chloroplast organization; GO:0009987 cellular process; GO:0015031 protein transport; GO:0015833 peptide transport; GO:0016043 cellular component organization; GO:0017038 protein import; GO:00…	GO:0005622 intracellular; GO:0005623 cell; GO:0005737 cytoplasm; GO:0009507 chloroplast; GO:0009526 plastid envelope; GO:0009528 plastid inner membrane; GO:0009536 plastid; GO:0009706 chloroplast inner membrane; GO:0009941 chloroplast envelope; GO:0016020 membrane; GO:0019866 organelle inner membrane; GO:0031090 organelle membrane; GO:0031897 Tic complex; GO:0031967 organelle envelope; GO:0031969…
Q0JE53	Glycosyltransferase OS=Oryza sativa subsp. japonica OX=39947 GN=Os04g0324100 PE=3 SV=1	Os04g0324100	2.4366	0.000186176	Up	54.694	32	9	2	0.611592	0.597762	0.536578	1.3003	1.39193	1.56184	chloroplast									CG	KOG1192	UDP-glucuronosyl and UDP-glucosyl transferase
Q10MK4	Mitochondrial import inner membrane translocase subunit Tim17/Tim22/Tim23 family protein, putative, expressed OS=Oryza sativa subsp. japonica OX=39947 GN=LOC_Os03g19290 PE=2 SV=1	LOC_Os03g19290	0.0534	0.000414786	Down	18.37	65.4	8	8	2.24504	1.05809	2.39277	0.101325	0.093988	0.108779	chloroplast				GO:0003333 amino acid transmembrane transport; GO:0006605 protein targeting; GO:0006626 protein targeting to mitochondrion; GO:0006810 transport; GO:0006811 ion transport; GO:0006820 anion transport; GO:0006839 mitochondrial transport; GO:0006865 amino acid transport; GO:0006886 intracellular protein transport; GO:0006996 organelle organization; GO:0007005 mitochondrion organization; GO:0008104 p…	GO:0005622 intracellular; GO:0005623 cell; GO:0005737 cytoplasm; GO:0005739 mitochondrion; GO:0005740 mitochondrial envelope; GO:0005743 mitochondrial inner membrane; GO:0005744 TIM23 mitochondrial import inner membrane translocase complex; GO:0009507 chloroplast; GO:0009526 plastid envelope; GO:0009527 plastid outer membrane; GO:0009536 plastid; GO:0009707 chloroplast outer membrane; GO:0009941 …	GO:0005215 transporter activity; GO:0005342 organic acid transmembrane transporter activity; GO:0005488 binding; GO:0005515 protein binding; GO:0008509 anion transmembrane transporter activity; GO:0008514 organic anion transmembrane transporter activity; GO:0015075 ion transmembrane transporter activity; GO:0015171 amino acid transmembrane transporter activity; GO:0015318 inorganic molecular enti…
Q10N30	Os03g0284400 protein OS=Oryza sativa subsp. japonica OX=39947 GN=LOC_Os03g17580 PE=2 SV=1	LOC_Os03g17580	0.6645	0.00530771	Down	24.221	47.3	8	8	1.12638	1.12729	1.35093	0.793409	0.742295	0.859695	chloroplast	K02864	RP-L10, MRPL10, rplJ; large subunit ribosomal protein L10	map03010 Ribosome
Q10NA1	Heat shock cognate 70 kDa protein, putative, expressed OS=Oryza sativa subsp. japonica OX=39947 GN=LOC_Os03g16920 PE=3 SV=1	LOC_Os03g16920	0.0315	1.34122e-05	Down	71.633	56.7	30	11	1.91526	1.87713	2.02429	0.071047	0.066047	0.046232	cytoplasm	K03283	HSPA1s; heat shock 70kDa protein 1/2/6/8	map03040 Spliceosome; map04141 Protein processing in endoplasmic reticulum; map04144 Endocytosis						O	KOG0101	Molecular chaperones HSP70/HSC70, HSP70 superfamily
Q10QP0	Os03g0189400 protein OS=Oryza sativa subsp. japonica OX=39947 GN=LOC_Os03g08999 PE=2 SV=1	LOC_Os03g08999	2.808	1.73415e-06	Up	40.804	31.8	7	7	0.520537	0.544337	0.510771	1.49777	1.49502	1.43156	cytoplasm	K00121	frmA, ADH5, adhC; S-(hydroxymethyl)glutathione dehydrogenase / alcohol dehydrogenase [EC:1.1.1.284 1.1.1.1]	map00010 Glycolysis / Gluconeogenesis; map00071 Fatty acid degradation; map00350 Tyrosine metabolism; map01100 Metabolic pathways; map01110 Biosynthesis of secondary metabolites; map01200 Carbon metabolism		GO:0005622 intracellular; GO:0005623 cell; GO:0005737 cytoplasm; GO:0005829 cytosol;		PF08240	Alcohol dehydrogenase GroES-like domain	Q	KOG0022	Alcohol dehydrogenase, class III
Q7XPW5	Phosphomannomutase OS=Oryza sativa subsp. japonica OX=39947 GN=PMM PE=2 SV=2	PMM	0.6599	0.015838	Down	28.193	25	4	4	1.33432	1.03348	1.2468	0.787482	0.703675	0.894246	nucleus	K17497	PMM; phosphomannomutase [EC:5.4.2.8]	map00051 Fructose and mannose metabolism; map00520 Amino sugar and nucleotide sugar metabolism; map01100 Metabolic pathways; map01110 Biosynthesis of secondary metabolites	GO:0005975 carbohydrate metabolic process; GO:0005996 monosaccharide metabolic process; GO:0006013 mannose metabolic process; GO:0006082 organic acid metabolic process; GO:0006464 cellular protein modification process; GO:0006486 protein glycosylation; GO:0006487 protein N-linked glycosylation; GO:0006605 protein targeting; GO:0006732 coenzyme metabolic process; GO:0006766 vitamin metabolic proce…	GO:0005622 intracellular; GO:0005623 cell; GO:0005737 cytoplasm; GO:0005829 cytosol;	GO:0003824 catalytic activity; GO:0004615 phosphomannomutase activity; GO:0016853 isomerase activity; GO:0016866 intramolecular transferase activity; GO:0016868 intramolecular transferase activity, phosphotransferases;			I	KOG3189	Phosphomannomutase
Q2R1K5	Os11g0602200 protein OS=Oryza sativa subsp. japonica OX=39947 GN=LOC_Os11g38900 PE=2 SV=1	LOC_Os11g38900	1.9692	0.031931	Up	89.214	32.3	14	8	0.460454	0.815496	0.74477	1.2885	1.06933	1.62144	nucleus	K11420	EHMT; [histone H3]-lysine9 N-trimethyltransferase EHMT [EC:2.1.1.355]	map00310 Lysine degradation; map01100 Metabolic pathways	GO:0006325 chromatin organization; GO:0006464 cellular protein modification process; GO:0006479 protein methylation; GO:0006807 nitrogen compound metabolic process; GO:0006996 organelle organization; GO:0007275 multicellular organism development; GO:0008152 metabolic process; GO:0008213 protein alkylation; GO:0008361 regulation of cell size; GO:0009987 cellular process; GO:0010468 regulation of g…	GO:0000775 chromosome, centromeric region; GO:0005622 intracellular; GO:0005623 cell; GO:0005634 nucleus; GO:0005694 chromosome; GO:0043226 organelle; GO:0043227 membrane-bounded organelle; GO:0043228 non-membrane-bounded organelle; GO:0043229 intracellular organelle; GO:0043231 intracellular membrane-bounded organelle; GO:0043232 intracellular non-membrane-bounded organelle; GO:0098687 chromosom…	GO:0003824 catalytic activity; GO:0008168 methyltransferase activity; GO:0008276 protein methyltransferase activity; GO:0016740 transferase activity; GO:0016741 transferase activity, transferring one-carbon groups; GO:0042054 histone methyltransferase activity; GO:0140096 catalytic activity, acting on a protein;	PF02182	YDG/SRA domain	B	KOG1082	Histone H3 (Lys9) methyltransferase SUV39H1/Clr4, required for transcriptional silencing
Q2R1P5	Leucine Rich Repeat family protein, expressed OS=Oryza sativa subsp. japonica OX=39947 GN=LOC_Os11g38520 PE=4 SV=1	LOC_Os11g38520	1.9469	0.0286965	Up	162.53	1.7	2	1	0.87815	0.539036	0.618848	1.40413	0.992323	1.56751	cytoplasm									T	KOG4658	Apoptotic ATPase
Q2R2W2	14-3-3-like protein GF14-D OS=Oryza sativa subsp. japonica OX=39947 GN=GF14D PE=1 SV=1	GF14D	0.5428	4.16402e-05	Down	29.261	67.9	16	11	1.32559	1.26327	1.30007	0.672183	0.698167	0.740727	plasma membrane	K06630	YWHAE; 14-3-3 protein epsilon					PF00244	14-3-3 protein	O	KOG0841	Multifunctional chaperone (14-3-3 family)
Q75ZX4	Alcohol dehydrogenase 1 OS=Oryza sativa subsp. indica OX=39946 GN=ADH1 PE=2 SV=1	ADH1	0.4721	0.00013597	Down	40.984	59.9	14	13	1.23198	1.39637	1.44744	0.643062	0.660462	0.62068	cytoplasm	K18857	ADH1; alcohol dehydrogenase class-P [EC:1.1.1.1]	map00010 Glycolysis / Gluconeogenesis; map00071 Fatty acid degradation; map00350 Tyrosine metabolism; map00592 alpha-Linolenic acid metabolism; map01100 Metabolic pathways; map01110 Biosynthesis of secondary metabolites				PF08240	Alcohol dehydrogenase GroES-like domain	Q	KOG0022	Alcohol dehydrogenase, class III
Q5W6C5	Carboxypeptidase OS=Oryza sativa subsp. japonica OX=39947 GN=Os05g0268500 PE=3 SV=1	Os05g0268500	0.5784	0.00638738	Down	53.765	19.3	6	5	1.46591	1.29899	1.03645	0.755214	0.715995	0.727445	chloroplast	K16297	SCPL-II; serine carboxypeptidase-like clade II [EC:3.4.16.-]			GO:0005576 extracellular region;		PF00450	Serine carboxypeptidase	O	KOG1282	Serine carboxypeptidases (lysosomal cathepsin A)
Q5Z402	Clathrin light chain 2 OS=Oryza sativa subsp. japonica OX=39947 GN=Os06g0731800 PE=2 SV=1	Os06g0731800	1.5657	0.00590673	Up	31.29	26.1	5	5	0.704082	0.912992	0.721438	1.21139	1.18422	1.26588	nucleus				GO:0006810 transport; GO:0006897 endocytosis; GO:0006898 receptor-mediated endocytosis; GO:0016192 vesicle-mediated transport; GO:0051179 localization; GO:0051234 establishment of localization; GO:0072583 clathrin-dependent endocytosis; GO:0098657 import into cell;	GO:0005622 intracellular; GO:0005623 cell; GO:0005737 cytoplasm; GO:0005829 cytosol; GO:0005886 plasma membrane; GO:0012506 vesicle membrane; GO:0016020 membrane; GO:0030117 membrane coat; GO:0030118 clathrin coat; GO:0030120 vesicle coat; GO:0030125 clathrin vesicle coat; GO:0030135 coated vesicle; GO:0030136 clathrin-coated vesicle; GO:0030659 cytoplasmic vesicle membrane; GO:0030662 coated ves…	GO:0005198 structural molecule activity; GO:0005488 binding; GO:0005515 protein binding; GO:0030276 clathrin binding; GO:0032050 clathrin heavy chain binding;
Q5Z4E0	Os06g0305200 protein OS=Oryza sativa subsp. japonica OX=39947 GN=Os06g0305200 PE=4 SV=1	Os06g0305200	1.52	0.0101091	Up	161.05	6.3	7	1	0.775531	0.898757	0.706689	1.29794	1.2506	1.07048	nucleus	K14312	NUP155, NUP170, NUP157; nuclear pore complex protein Nup155	map03013 RNA transport	GO:0000972 transcription-dependent tethering of RNA polymerase II gene DNA at nuclear periphery; GO:0006403 RNA localization; GO:0006405 RNA export from nucleus; GO:0006406 mRNA export from nucleus; GO:0006606 protein import into nucleus; GO:0006611 protein export from nucleus; GO:0006810 transport; GO:0006886 intracellular protein transport; GO:0006913 nucleocytoplasmic transport; GO:0006996 org…	GO:0005622 intracellular; GO:0005623 cell; GO:0005634 nucleus; GO:0005635 nuclear envelope; GO:0005643 nuclear pore; GO:0005730 nucleolus; GO:0005737 cytoplasm; GO:0005886 plasma membrane; GO:0005911 cell-cell junction; GO:0009506 plasmodesma; GO:0009507 chloroplast; GO:0009536 plastid; GO:0012505 endomembrane system; GO:0016020 membrane; GO:0030054 cell junction; GO:0031090 organelle membrane; G…	GO:0005198 structural molecule activity; GO:0005215 transporter activity; GO:0017056 structural constituent of nuclear pore;	PF08801	Nup133 N terminal like	UY	KOG1900	Nuclear pore complex, Nup155 component (D Nup154, sc Nup157/Nup170)
Q60E58	Os05g0388600 protein OS=Oryza sativa subsp. japonica OX=39947 GN=Os05g0388600 PE=2 SV=1	Os05g0388600	1.8278	1.44095e-05	Up	40.403	46.3	15	14	0.730923	0.700127	0.690746	1.25014	1.31416	1.31391	chloroplast					GO:0005622 intracellular; GO:0005623 cell; GO:0005737 cytoplasm; GO:0005739 mitochondrion; GO:0009507 chloroplast; GO:0009526 plastid envelope; GO:0009528 plastid inner membrane; GO:0009536 plastid; GO:0009706 chloroplast inner membrane; GO:0009941 chloroplast envelope; GO:0016020 membrane; GO:0019866 organelle inner membrane; GO:0031090 organelle membrane; GO:0031967 organelle envelope; GO:00319…
Q652U8	Os06g0254300 protein OS=Oryza sativa subsp. japonica OX=39947 GN=Os06g0254300 PE=2 SV=1	Os06g0254300	1.9403	0.00680645	Up	24.643	45.3	9	9	0.72907	0.629229	0.68233	1.20264	1.11304	1.64369	chloroplast	K17991	PXG; peroxygenase [EC:1.11.2.3]	map00073 Cutin, suberine and wax biosynthesis
Q65XA0	Probable glutathione S-transferase DHAR1, cytosolic OS=Oryza sativa subsp. japonica OX=39947 GN=DHAR1 PE=1 SV=1	DHAR1	0.5303	0.00202391	Down	23.57	73.2	11	4	1.24044	1.31225	1.3681	0.815308	0.627576	0.636327	cytoplasm	K21888	DHAR; glutathione dehydrogenase/transferase [EC:1.8.5.1 2.5.1.18]	map00053 Ascorbate and aldarate metabolism; map00480 Glutathione metabolism; map01100 Metabolic pathways	GO:0000302 response to reactive oxygen species; GO:0001101 response to acid chemical; GO:0005975 carbohydrate metabolic process; GO:0005996 monosaccharide metabolic process; GO:0006082 organic acid metabolic process; GO:0006464 cellular protein modification process; GO:0006518 peptide metabolic process; GO:0006575 cellular modified amino acid metabolic process; GO:0006732 coenzyme metabolic proce…	GO:0005576 extracellular region; GO:0005622 intracellular; GO:0005623 cell; GO:0005737 cytoplasm; GO:0005739 mitochondrion; GO:0005773 vacuole; GO:0005777 peroxisome; GO:0005829 cytosol; GO:0005886 plasma membrane; GO:0009507 chloroplast; GO:0009532 plastid stroma; GO:0009536 plastid; GO:0009570 chloroplast stroma; GO:0016020 membrane; GO:0042579 microbody; GO:0043226 organelle; GO:0043227 membra…	GO:0003824 catalytic activity; GO:0004364 glutathione transferase activity; GO:0005488 binding; GO:0005507 copper ion binding; GO:0015036 disulfide oxidoreductase activity; GO:0015037 peptide disulfide oxidoreductase activity; GO:0015038 glutathione disulfide oxidoreductase activity; GO:0016209 antioxidant activity; GO:0016491 oxidoreductase activity; GO:0016667 oxidoreductase activity, acting on…	PF13417; PF13410	Glutathione S-transferase, N-terminal domain; Glutathione S-transferase, C-terminal domain	O	KOG1422	Intracellular Cl- channel CLIC, contains GST domain
Q65XH8	Os05g0106600 protein OS=Oryza sativa subsp. japonica OX=39947 GN=Os05g0106600 PE=2 SV=1	Os05g0106600	1.7255	0.0059801	Up	41.695	58.4	16	1	0.658956	0.657548	0.884965	1.18491	1.32076	1.29286	cytoskeleton	K10355	ACTF; actin, other eukaryote			GO:0005622 intracellular; GO:0005623 cell; GO:0005856 cytoskeleton; GO:0043226 organelle; GO:0043228 non-membrane-bounded organelle; GO:0043229 intracellular organelle; GO:0043232 intracellular non-membrane-bounded organelle;				Z	KOG0676	Actin and related proteins
Q69MW7	Os09g0402100 protein OS=Oryza sativa subsp. japonica OX=39947 GN=Os09g0402100 PE=2 SV=1	Os09g0402100	1.9367	0.00120832	Up	21.753	59.6	8	8	0.773277	0.631026	0.638777	1.21922	1.30362	1.43408	nucleus	K11275	H1_5; histone H1/5					PF00538	linker histone H1 and H5 family
Q69P84	Os09g0440300 protein OS=Oryza sativa subsp. japonica OX=39947 GN=Os09g0440300 PE=2 SV=1	Os09g0440300	0.4834	1.10138e-05	Down	54.501	50.7	17	17	1.38508	1.2865	1.37316	0.66911	0.643627	0.64252	chloroplast	K14085	ALDH7A1; aldehyde dehydrogenase family 7 member A1 [EC:1.2.1.31 1.2.1.8 1.2.1.3]	map00010 Glycolysis / Gluconeogenesis; map00053 Ascorbate and aldarate metabolism; map00071 Fatty acid degradation; map00260 Glycine, serine and threonine metabolism; map00280 Valine, leucine and isoleucine degradation; map00310 Lysine degradation; map00330 Arginine and proline metabolism; map00340 Histidine metabolism; map00380 Tryptophan metabolism; map00410 beta-Alanine metabolism; map00561 Gl…	GO:0001101 response to acid chemical; GO:0006081 cellular aldehyde metabolic process; GO:0006950 response to stress; GO:0006970 response to osmotic stress; GO:0008152 metabolic process; GO:0009269 response to desiccation; GO:0009414 response to water deprivation; GO:0009415 response to water; GO:0009628 response to abiotic stimulus; GO:0009651 response to salt stress; GO:0009719 response to endog…	GO:0005622 intracellular; GO:0005623 cell; GO:0005737 cytoplasm; GO:0005829 cytosol;	GO:0003824 catalytic activity; GO:0004029 aldehyde dehydrogenase (NAD+) activity; GO:0016491 oxidoreductase activity; GO:0016620 oxidoreductase activity, acting on the aldehyde or oxo group of donors, NAD or NADP as acceptor; GO:0016903 oxidoreductase activity, acting on the aldehyde or oxo group of donors;			C	KOG2453	Aldehyde dehydrogenase
Q69QQ6	Heat shock protein 81-2 OS=Oryza sativa subsp. japonica OX=39947 GN=HSP81-2 PE=2 SV=1	HSP81-2	0.5598	1.23432e-05	Down	80.199	54.1	35	1	1.29797	1.28549	1.2633	0.70222	0.703458	0.747563	nucleus	K04079	HSP90A, htpG; molecular chaperone HtpG	map04141 Protein processing in endoplasmic reticulum; map04626 Plant-pathogen interaction				PF02518	Histidine kinase-, DNA gyrase B-, and HSP90-like ATPase	O	KOG0019	Molecular chaperone (HSP90 family)
Q69Y16	Os06g0214900 protein OS=Oryza sativa subsp. japonica OX=39947 GN=Os06g0214900 PE=4 SV=1	Os06g0214900	1.8153	0.00047967	Up	59.68	41.8	15	15	0.689254	0.753388	0.688558	1.37157	1.16932	1.32791	chloroplast	K17872	NDC1, ndbB; demethylphylloquinone reductase [EC:1.6.5.12]	map00130 Ubiquinone and other terpenoid-quinone biosynthesis; map01100 Metabolic pathways; map01110 Biosynthesis of secondary metabolites	GO:0006091 generation of precursor metabolites and energy; GO:0008152 metabolic process; GO:0009060 aerobic respiration; GO:0009314 response to radiation; GO:0009416 response to light stimulus; GO:0009628 response to abiotic stimulus; GO:0009987 cellular process; GO:0015980 energy derivation by oxidation of organic compounds; GO:0019646 aerobic electron transport chain; GO:0022900 electron transp…	GO:0005622 intracellular; GO:0005623 cell; GO:0005737 cytoplasm; GO:0005739 mitochondrion; GO:0009507 chloroplast; GO:0009532 plastid stroma; GO:0009536 plastid; GO:0009570 chloroplast stroma; GO:0010287 plastoglobule; GO:0043226 organelle; GO:0043227 membrane-bounded organelle; GO:0043229 intracellular organelle; GO:0043231 intracellular membrane-bounded organelle;	GO:0003824 catalytic activity; GO:0016491 oxidoreductase activity;	PF07992	Pyridine nucleotide-disulphide oxidoreductase	C	KOG2495	NADH-dehydrogenase (ubiquinone)
Q6AVI0	Zinc finger BED domain-containing protein RICESLEEPER 2 OS=Oryza sativa subsp. japonica OX=39947 GN=Os03g0733400 PE=2 SV=1	Os03g0733400	1.5876	0.000394072	Up	80.975	41.8	21	0	0.800388	0.743725	0.774608	1.15232	1.30686	1.2221	nucleus				GO:0006355 regulation of transcription, DNA-templated; GO:0006357 regulation of transcription by RNA polymerase II; GO:0007275 multicellular organism development; GO:0009791 post-embryonic development; GO:0009889 regulation of biosynthetic process; GO:0010468 regulation of gene expression; GO:0010556 regulation of macromolecule biosynthetic process; GO:0019219 regulation of nucleobase-containing …	GO:0005622 intracellular; GO:0005623 cell; GO:0005634 nucleus; GO:0005737 cytoplasm; GO:0005829 cytosol; GO:0043226 organelle; GO:0043227 membrane-bounded organelle; GO:0043229 intracellular organelle; GO:0043231 intracellular membrane-bounded organelle;	GO:0000976 transcription regulatory region sequence-specific DNA binding; GO:0000977 RNA polymerase II transcription regulatory region sequence-specific DNA binding; GO:0001067 regulatory region nucleic acid binding; GO:0003676 nucleic acid binding; GO:0003677 DNA binding; GO:0003690 double-stranded DNA binding; GO:0003700 DNA-binding transcription factor activity; GO:0005488 binding; GO:0043565 …	PF02892; PF05699	BED zinc finger; hAT family dimerisation domain	K	KOG1121	Tam3-transposase (Ac family)
Q6EP57	Os02g0578400 protein OS=Oryza sativa subsp. japonica OX=39947 GN=Os02g0578400 PE=4 SV=1	Os02g0578400	0.5268	0.00450014	Down	24.463	21.3	4	4	1.15738	1.48717	1.28522	0.810987	0.636654	0.622596	chloroplast	K08901	psbQ; photosystem II oxygen-evolving enhancer protein 3	map00195 Photosynthesis	GO:0006091 generation of precursor metabolites and energy; GO:0008152 metabolic process; GO:0009767 photosynthetic electron transport chain; GO:0009987 cellular process; GO:0015979 photosynthesis; GO:0019684 photosynthesis, light reaction; GO:0022900 electron transport chain; GO:0044237 cellular metabolic process; GO:0055114 oxidation-reduction process;	GO:0005622 intracellular; GO:0005623 cell; GO:0005737 cytoplasm; GO:0009344 nitrite reductase complex [NAD(P)H]; GO:0009507 chloroplast; GO:0009534 chloroplast thylakoid; GO:0009535 chloroplast thylakoid membrane; GO:0009536 plastid; GO:0009543 chloroplast thylakoid lumen; GO:0009579 thylakoid; GO:0016020 membrane; GO:0031976 plastid thylakoid; GO:0031977 thylakoid lumen; GO:0031978 plastid thyla…	GO:0003824 catalytic activity; GO:0009055 electron transfer activity; GO:0016491 oxidoreductase activity; GO:0045156 electron transporter, transferring electrons within the cyclic electron transport pathway of photosynthesis activity;
Q6ESR4	Dehydrin DHN1 OS=Oryza sativa subsp. japonica OX=39947 GN=DHN1 PE=2 SV=1	DHN1	0.405	0.0012846	Down	30.922	15.5	4	1	1.43693	1.48506	1.34844	0.672006	0.462707	0.594859	nucleus				GO:0001101 response to acid chemical; GO:0006950 response to stress; GO:0009266 response to temperature stimulus; GO:0009409 response to cold; GO:0009414 response to water deprivation; GO:0009415 response to water; GO:0009628 response to abiotic stimulus; GO:0009631 cold acclimation; GO:0009719 response to endogenous stimulus; GO:0009725 response to hormone; GO:0009737 response to abscisic acid; …	GO:0005622 intracellular; GO:0005623 cell; GO:0005737 cytoplasm; GO:0005829 cytosol; GO:0016020 membrane;
Q6F391	Os03g0796000 protein OS=Oryza sativa subsp. japonica OX=39947 GN=LOC_Os03g58170 PE=2 SV=1	LOC_Os03g58170	0.554	0.0435337	Down	21.04	26.3	3	3	1.09392	1.63689		0.851743	0.724901	0.692552	chloroplast							PF12481	Aluminium induced protein
Q6I683	Os05g0363200 protein OS=Oryza sativa subsp. japonica OX=39947 GN=UXS-5 PE=2 SV=1	UXS-5	0.6644	0.0202867	Down	48.708	25.5	8	2	1.36477	1.08509	1.15508	0.772593	0.691766	0.930708	cytoplasm	K08678	UXS1, uxs; UDP-glucuronate decarboxylase [EC:4.1.1.35]	map00520 Amino sugar and nucleotide sugar metabolism; map01100 Metabolic pathways						GM	KOG1429	dTDP-glucose 4-6-dehydratase/UDP-glucuronic acid decarboxylase
Q6K4J4	Peroxidase OS=Oryza sativa subsp. japonica OX=39947 GN=prx122 PE=3 SV=1	prx122	1.9065	4.73384e-05	Up	38.553	50.8	13	13	0.648375	0.715799	0.700177	1.34374	1.26974	1.32216	extracellular	K00430	E1.11.1.7; peroxidase [EC:1.11.1.7]	map00940 Phenylpropanoid biosynthesis; map01100 Metabolic pathways; map01110 Biosynthesis of secondary metabolites	GO:0000003 reproduction; GO:0003006 developmental process involved in reproduction; GO:0006725 cellular aromatic compound metabolic process; GO:0007275 multicellular organism development; GO:0008152 metabolic process; GO:0009058 biosynthetic process; GO:0009698 phenylpropanoid metabolic process; GO:0009699 phenylpropanoid biosynthetic process; GO:0009791 post-embryonic development; GO:0009808 lig…	GO:0005618 cell wall; GO:0005622 intracellular; GO:0005623 cell; GO:0005737 cytoplasm; GO:0005829 cytosol; GO:0009505 plant-type cell wall; GO:0030312 external encapsulating structure; GO:0071944 cell periphery;		PF00141	Peroxidase
Q6K4P5	diacylglycerol kinase OS=Oryza sativa subsp. japonica OX=39947 GN=Os02g0787800 PE=3 SV=1	Os02g0787800	2.1028	0.00508439	Up	53.977	32	12	12	0.688058	0.720943	0.524713	1.22366	1.60829	1.23433	cytoplasm	K00901	dgkA, DGK; diacylglycerol kinase (ATP) [EC:2.7.1.107]	map00561 Glycerolipid metabolism; map00564 Glycerophospholipid metabolism; map01100 Metabolic pathways; map01110 Biosynthesis of secondary metabolites; map04070 Phosphatidylinositol signaling system	GO:0006793 phosphorus metabolic process; GO:0006796 phosphate-containing compound metabolic process; GO:0007275 multicellular organism development; GO:0008152 metabolic process; GO:0009987 cellular process; GO:0016310 phosphorylation; GO:0022622 root system development; GO:0032501 multicellular organismal process; GO:0032502 developmental process; GO:0044237 cellular metabolic process; GO:0048364…	GO:0005623 cell; GO:0005886 plasma membrane; GO:0005911 cell-cell junction; GO:0009506 plasmodesma; GO:0016020 membrane; GO:0030054 cell junction; GO:0055044 symplast; GO:0071944 cell periphery;	GO:0003824 catalytic activity; GO:0004143 diacylglycerol kinase activity; GO:0016301 kinase activity; GO:0016740 transferase activity; GO:0016772 transferase activity, transferring phosphorus-containing groups; GO:0016773 phosphotransferase activity, alcohol group as acceptor;			IT	KOG1169	Diacylglycerol kinase
Q6K5H9	Os02g0600100 protein OS=Oryza sativa subsp. japonica OX=39947 GN=Os02g0600100 PE=4 SV=1	Os02g0600100	0.4407	1.65132e-05	Down	44.149	25.5	8	3	1.33547	1.42459	1.40468	0.628867	0.627374	0.579024	cytoplasm	K03037	PSMD6, RPN7; 26S proteasome regulatory subunit N7	map03050 Proteasome	GO:0006508 proteolysis; GO:0006511 ubiquitin-dependent protein catabolic process; GO:0006807 nitrogen compound metabolic process; GO:0008152 metabolic process; GO:0009056 catabolic process; GO:0009057 macromolecule catabolic process; GO:0009987 cellular process; GO:0010498 proteasomal protein catabolic process; GO:0019538 protein metabolic process; GO:0019941 modification-dependent protein catabo…	GO:0000502 proteasome complex; GO:0005622 intracellular; GO:0005623 cell; GO:0005634 nucleus; GO:0005737 cytoplasm; GO:0005829 cytosol; GO:0005886 plasma membrane; GO:0016020 membrane; GO:0032991 protein-containing complex; GO:0043226 organelle; GO:0043227 membrane-bounded organelle; GO:0043229 intracellular organelle; GO:0043231 intracellular membrane-bounded organelle; GO:0071944 cell periphery…		PF01399	PCI domain	O	KOG0687	26S proteasome regulatory complex, subunit RPN7/PSMD6
Q6L509	Os05g0460000 protein OS=Oryza sativa subsp. japonica OX=39947 GN=Os05g0460000 PE=2 SV=1	Os05g0460000	0.6487	0.00282568	Down	70.834	62.2	32	4	1.27114	1.13849	1.22961	0.729235	0.752071	0.879459	cytoplasm	K03283	HSPA1s; heat shock 70kDa protein 1/2/6/8	map03040 Spliceosome; map04141 Protein processing in endoplasmic reticulum; map04144 Endocytosis						O	KOG0101	Molecular chaperones HSP70/HSC70, HSP70 superfamily
Q6YUA1	Os02g0100300 protein OS=Oryza sativa subsp. japonica OX=39947 GN=Os02g0100300 PE=4 SV=1	Os02g0100300	0.3165	0.000113189	Down	44.151	19.6	7	7	1.64825	1.41238	1.49686	0.524119	0.492863	0.425527	nucleus	K09560	ST13; suppressor of tumorigenicity protein 13		GO:0010035 response to inorganic substance; GO:0010038 response to metal ion; GO:0042221 response to chemical; GO:0046686 response to cadmium ion; GO:0050896 response to stimulus;	GO:0005622 intracellular; GO:0005623 cell; GO:0005737 cytoplasm; GO:0005829 cytosol;				OT	KOG1308	Hsp70-interacting protein Hip/Transient component of progesterone receptor complexes and an Hsp70-binding protein
Q6Z050	Polyadenylate-binding protein OS=Oryza sativa subsp. japonica OX=39947 GN=Os08g0314800 PE=2 SV=1	Os08g0314800	1.5916	0.000277481	Up	71.558	23.9	12	7	0.797574	0.769897	0.747707	1.20514	1.30999	1.16969	cytoplasm	K13126	PABPC; polyadenylate-binding protein	map03013 RNA transport; map03015 mRNA surveillance pathway; map03018 RNA degradation	GO:0006412 translation; GO:0006413 translational initiation; GO:0006417 regulation of translation; GO:0006446 regulation of translational initiation; GO:0006518 peptide metabolic process; GO:0006807 nitrogen compound metabolic process; GO:0006950 response to stress; GO:0006970 response to osmotic stress; GO:0008152 metabolic process; GO:0009058 biosynthetic process; GO:0009059 macromolecule biosy…	GO:0005622 intracellular; GO:0005623 cell; GO:0005737 cytoplasm; GO:0005829 cytosol;	GO:0003676 nucleic acid binding; GO:0003723 RNA binding; GO:0003729 mRNA binding; GO:0003743 translation initiation factor activity; GO:0005488 binding; GO:0008135 translation factor activity, RNA binding; GO:0097159 organic cyclic compound binding; GO:1901363 heterocyclic compound binding;	PF00076	RNA recognition motif. (a.k.a. RRM, RBD, or RNP domain)	AJ	KOG0123	Polyadenylate-binding protein (RRM superfamily)
Q6Z2G8	Os02g0705400 protein OS=Oryza sativa subsp. japonica OX=39947 GN=Os02g0705400 PE=2 SV=1	Os02g0705400	1.562	0.00116213	Up	20.448	46.7	6	6	0.765793	0.725183	0.850976	1.17012	1.20622	1.28171	cytoplasm							PF00582	Universal stress protein family
Q6Z2X6	Cycloartenol synthase OS=Oryza sativa subsp. japonica OX=39947 GN=Os02g0139700 PE=1 SV=1	Os02g0139700	3.856	0.000211134	Up	85.681	28.9	14	14	0.363562	0.488591	0.383433	1.43158	1.61707	1.71577	chloroplast	K01853	CAS1; cycloartenol synthase [EC:5.4.99.8]	map00100 Steroid biosynthesis; map01100 Metabolic pathways; map01110 Biosynthesis of secondary metabolites				PF13249; PF13243	Prenyltransferase-like; Prenyltransferase-like	I	KOG0497	Oxidosqualene-lanosterol cyclase and related proteins
Q6Z6A7	Annexin OS=Oryza sativa subsp. japonica OX=39947 GN=Os02g0753800 PE=3 SV=1	Os02g0753800	0.0735	0.000100096	Down	35.554	51.6	15	14	1.61263	1.66723	2.30911	0.147016	0.158036	0.105981	cytoplasm	K17098	ANNAT; annexin D		GO:0001101 response to acid chemical; GO:0006810 transport; GO:0006950 response to stress; GO:0006970 response to osmotic stress; GO:0008643 carbohydrate transport; GO:0009266 response to temperature stimulus; GO:0009314 response to radiation; GO:0009408 response to heat; GO:0009409 response to cold; GO:0009414 response to water deprivation; GO:0009415 response to water; GO:0009416 response to li…	GO:0005576 extracellular region; GO:0005622 intracellular; GO:0005623 cell; GO:0005634 nucleus; GO:0005737 cytoplasm; GO:0005829 cytosol; GO:0009579 thylakoid; GO:0016020 membrane; GO:0043226 organelle; GO:0043227 membrane-bounded organelle; GO:0043229 intracellular organelle; GO:0043231 intracellular membrane-bounded organelle; GO:0048046 apoplast;				U	KOG0819	Annexin
Q6ZD89	Flavone 3'-O-methyltransferase 1 OS=Oryza sativa subsp. japonica OX=39947 GN=COMT PE=1 SV=1	COMT	2.1933	0.000104642	Up	39.749	54.3	13	8	0.587044	0.679644	0.612271	1.40007	1.41946	1.30151	cytoplasm	K22439	OMT; tricetin 3',4',5'-O-trimethyltransferase [EC:2.1.1.169]		GO:0000302 response to reactive oxygen species; GO:0001101 response to acid chemical; GO:0006725 cellular aromatic compound metabolic process; GO:0006807 nitrogen compound metabolic process; GO:0006950 response to stress; GO:0006979 response to oxidative stress; GO:0008152 metabolic process; GO:0009058 biosynthetic process; GO:0009611 response to wounding; GO:0009636 response to toxic substance; …	GO:0005622 intracellular; GO:0005623 cell; GO:0005634 nucleus; GO:0005737 cytoplasm; GO:0005886 plasma membrane; GO:0005911 cell-cell junction; GO:0009506 plasmodesma; GO:0016020 membrane; GO:0030054 cell junction; GO:0043226 organelle; GO:0043227 membrane-bounded organelle; GO:0043229 intracellular organelle; GO:0043231 intracellular membrane-bounded organelle; GO:0055044 symplast; GO:0071944 ce…	GO:0003824 catalytic activity; GO:0008168 methyltransferase activity; GO:0008171 O-methyltransferase activity; GO:0008757 S-adenosylmethionine-dependent methyltransferase activity; GO:0016740 transferase activity; GO:0016741 transferase activity, transferring one-carbon groups; GO:0017096 acetylserotonin O-methyltransferase activity; GO:0030744 luteolin O-methyltransferase activity; GO:0030755 qu…	PF08100; PF00891	Dimerisation domain; O-methyltransferase	S	KOG3178	Hydroxyindole-O-methyltransferase and related SAM-dependent methyltransferases
Q7EYS3	Os08g0422000 protein OS=Oryza sativa subsp. japonica OX=39947 GN=Os08g0422000 PE=2 SV=1	Os08g0422000	2.1365	9.34122e-05	Up	67.18	36.6	17	17	0.617459	0.598364	0.697152	1.39141	1.36125	1.33437	chloroplast
Q7F2P0	Os01g0382000 protein OS=Oryza sativa subsp. japonica OX=39947 GN=Os01g0382000 PE=3 SV=1	Os01g0382000	0.2854	0.00323436	Down	17.462	43.3	5	4	1.99029	1.62621	1.05136	0.412973	0.482985	0.436174	chloroplast	K13449	PR1; pathogenesis-related protein 1	map04016 MAPK signaling pathway - plant; map04075 Plant hormone signal transduction; map04626 Plant-pathogen interaction				PF00188	Cysteine-rich secretory protein family	S	KOG3017	Defense-related protein containing SCP domain
Q7G649	Expressed protein OS=Oryza sativa subsp. japonica OX=39947 GN=LOC_Os10g18340 PE=2 SV=1	LOC_Os10g18340	1.7567	0.0202598	Up	16.522	77	12	2	0.780946	0.872554	0.523044	1.32189	1.27707	1.2245	nucleus				GO:0001101 response to acid chemical; GO:0002831 regulation of response to biotic stimulus; GO:0002833 positive regulation of response to biotic stimulus; GO:0006950 response to stress; GO:0006970 response to osmotic stress; GO:0007154 cell communication; GO:0007165 signal transduction; GO:0009266 response to temperature stimulus; GO:0009408 response to heat; GO:0009409 response to cold; GO:00096…
Q7XBW5	Probable plastid-lipid-associated protein 3, chloroplastic OS=Oryza sativa subsp. japonica OX=39947 GN=PAP3 PE=3 SV=1	PAP3	1.5569	0.000823202	Up	40.04	35	9	9	0.834385	0.796245	0.715998	1.23516	1.24563	1.17258	chloroplast
Q7XSU7	Peroxidase OS=Oryza sativa subsp. japonica OX=39947 GN=Os04g0688500 PE=2 SV=1	Os04g0688500	11.6558	5.69155e-05	Up	37.264	38.4	9	7	0.200904	0.126169	0.147017	1.86114	1.77858	1.88619	chloroplast	K00430	E1.11.1.7; peroxidase [EC:1.11.1.7]	map00940 Phenylpropanoid biosynthesis; map01100 Metabolic pathways; map01110 Biosynthesis of secondary metabolites				PF00141	Peroxidase
Q7XSU8	Peroxidase OS=Oryza sativa subsp. japonica OX=39947 GN=Os04g0688300 PE=2 SV=2	Os04g0688300	2.3974	0.000151645	Up	35.227	33.5	7	5	0.530362	0.580592	0.655109	1.45112	1.38939	1.39342	vacuolar membrane	K00430	E1.11.1.7; peroxidase [EC:1.11.1.7]	map00940 Phenylpropanoid biosynthesis; map01100 Metabolic pathways; map01110 Biosynthesis of secondary metabolites				PF00141	Peroxidase
Q7XTG7	7-hydroxymethyl chlorophyll a reductase, chloroplastic OS=Oryza sativa subsp. japonica OX=39947 GN=HCAR PE=3 SV=2	HCAR	1.705	0.000161657	Up	51.981	55	17	17	0.781762	0.693494	0.742833	1.24097	1.30488	1.23606	chloroplast	K18010	HCAR; 7-hydroxymethyl chlorophyll a reductase [EC:1.17.7.2]	map00860 Porphyrin and chlorophyll metabolism; map01100 Metabolic pathways; map01110 Biosynthesis of secondary metabolites	GO:0006725 cellular aromatic compound metabolic process; GO:0006778 porphyrin-containing compound metabolic process; GO:0006807 nitrogen compound metabolic process; GO:0008152 metabolic process; GO:0009987 cellular process; GO:0015994 chlorophyll metabolic process; GO:0033013 tetrapyrrole metabolic process; GO:0033354 chlorophyll cycle; GO:0044237 cellular metabolic process; GO:0046483 heterocycl…	GO:0005622 intracellular; GO:0005623 cell; GO:0005737 cytoplasm; GO:0009507 chloroplast; GO:0009536 plastid; GO:0043226 organelle; GO:0043227 membrane-bounded organelle; GO:0043229 intracellular organelle; GO:0043231 intracellular membrane-bounded organelle;	GO:0003824 catalytic activity; GO:0016491 oxidoreductase activity; GO:0016725 oxidoreductase activity, acting on CH or CH2 groups; GO:0052592 oxidoreductase activity, acting on CH or CH2 groups, with an iron-sulfur protein as acceptor; GO:0090415 7-hydroxymethyl chlorophyll a reductase activity;	PF04432	Coenzyme F420 hydrogenase/dehydrogenase, beta subunit C terminus
Q7XXR0	Os03g0744600 protein OS=Oryza sativa subsp. japonica OX=39947 GN=LOC_Os03g53270 PE=2 SV=1	LOC_Os03g53270	0.6556	3.9083e-05	Down	26.433	50.2	9	1	1.21241	1.22686	1.18489	0.767313	0.818945	0.789581	cytoplasm							PF12481	Aluminium induced protein
Q84QK0	12-oxophytodienoate reductase 1 OS=Oryza sativa subsp. japonica OX=39947 GN=OPR1 PE=2 SV=1	OPR1	2.192	0.0210479	Up	42.465	48.9	11	2	0.567907	0.598142		1.4243	0.963821	1.44583	chloroplast	K05894	OPR; 12-oxophytodienoic acid reductase [EC:1.3.1.42]	map00592 alpha-Linolenic acid metabolism; map01100 Metabolic pathways; map01110 Biosynthesis of secondary metabolites				PF00724	NADH:flavin oxidoreductase / NADH oxidase family	C	KOG0134	NADH:flavin oxidoreductase/12-oxophytodienoate reductase
Q84YY4	Os08g0292600 protein OS=Oryza sativa subsp. japonica OX=39947 GN=Os08g0292600 PE=2 SV=1	Os08g0292600	1.5147	0.000313941	Up	35.887	41.3	12	12	0.824581	0.770136	0.791245	1.16791	1.27719	1.16894	chloroplast	K03768	PPIB, ppiB; peptidyl-prolyl cis-trans isomerase B (cyclophilin B) [EC:5.2.1.8]		GO:0000413 protein peptidyl-prolyl isomerization; GO:0006457 protein folding; GO:0006464 cellular protein modification process; GO:0006807 nitrogen compound metabolic process; GO:0008152 metabolic process; GO:0009987 cellular process; GO:0018193 peptidyl-amino acid modification; GO:0018208 peptidyl-proline modification; GO:0019538 protein metabolic process; GO:0036211 protein modification process…	GO:0005622 intracellular; GO:0005623 cell; GO:0005737 cytoplasm; GO:0009507 chloroplast; GO:0009536 plastid; GO:0009579 thylakoid; GO:0031977 thylakoid lumen; GO:0032991 protein-containing complex; GO:0043226 organelle; GO:0043227 membrane-bounded organelle; GO:0043229 intracellular organelle; GO:0043231 intracellular membrane-bounded organelle;	GO:0003755 peptidyl-prolyl cis-trans isomerase activity; GO:0003824 catalytic activity; GO:0005488 binding; GO:0008144 drug binding; GO:0016018 cyclosporin A binding; GO:0016853 isomerase activity; GO:0016859 cis-trans isomerase activity; GO:0033218 amide binding; GO:0042277 peptide binding; GO:0044877 protein-containing complex binding; GO:0140096 catalytic activity, acting on a protein;	PF00160	Cyclophilin type peptidyl-prolyl cis-trans isomerase/CLD	O	KOG0865	Cyclophilin type peptidyl-prolyl cis-trans isomerase
Q84ZC0	Probable V-type proton ATPase subunit H OS=Oryza sativa subsp. japonica OX=39947 GN=Os07g0549700 PE=2 SV=1	Os07g0549700	0.6082	0.000128666	Down	51.389	30.8	12	12	1.30503	1.22829	1.19748	0.75584	0.727064	0.786298	cytoplasm	K02144	ATPeV1H; V-type H+-transporting ATPase subunit H	map00190 Oxidative phosphorylation; map01100 Metabolic pathways; map04145 Phagosome	GO:0006810 transport; GO:0006811 ion transport; GO:0006812 cation transport; GO:0006873 cellular ion homeostasis; GO:0006885 regulation of pH; GO:0007035 vacuolar acidification; GO:0009987 cellular process; GO:0015672 monovalent inorganic cation transport; GO:0019725 cellular homeostasis; GO:0030003 cellular cation homeostasis; GO:0030004 cellular monovalent inorganic cation homeostasis; GO:00306…	GO:0000221 vacuolar proton-transporting V-type ATPase, V1 domain; GO:0000325 plant-type vacuole; GO:0005622 intracellular; GO:0005623 cell; GO:0005737 cytoplasm; GO:0005773 vacuole; GO:0005774 vacuolar membrane; GO:0005794 Golgi apparatus; GO:0005886 plasma membrane; GO:0009507 chloroplast; GO:0009536 plastid; GO:0012505 endomembrane system; GO:0016020 membrane; GO:0016469 proton-transporting two…	GO:0003824 catalytic activity; GO:0005215 transporter activity; GO:0008324 cation transmembrane transporter activity; GO:0015075 ion transmembrane transporter activity; GO:0015077 monovalent inorganic cation transmembrane transporter activity; GO:0015078 proton transmembrane transporter activity; GO:0015318 inorganic molecular entity transmembrane transporter activity; GO:0015399 primary active t…			C	KOG2759	Vacuolar H+-ATPase V1 sector, subunit H
Q8GTK1	Os08g0423500 protein OS=Oryza sativa subsp. japonica OX=39947 GN=Os08g0423500 PE=4 SV=1	Os08g0423500	0.4538	8.97396e-05	Down	30.116	49.3	11	6	1.41489	1.29878	1.41349	0.598643	0.59828	0.675917	chloroplast	K01674	cah; carbonic anhydrase [EC:4.2.1.1]	map00910 Nitrogen metabolism; map01100 Metabolic pathways				PF00194	Eukaryotic-type carbonic anhydrase	P	KOG0382	Carbonic anhydrase
Q8H3M0	Os08g0428800 protein OS=Oryza sativa subsp. japonica OX=39947 GN=Os08g0428800 PE=4 SV=1	Os08g0428800	2.0359	0.000268926	Up	18.671	68	9	9	0.694558	0.587213	0.694558	1.30886	1.32327	1.39154	nucleus				GO:0048580 regulation of post-embryonic development; GO:0050789 regulation of biological process; GO:0050793 regulation of developmental process; GO:0051239 regulation of multicellular organismal process; GO:0065007 biological regulation; GO:0080050 regulation of seed development; GO:2000014 regulation of endosperm development; GO:2000026 regulation of multicellular organismal development; GO:200…	GO:0005622 intracellular; GO:0005623 cell; GO:0005634 nucleus; GO:0005730 nucleolus; GO:0031974 membrane-enclosed lumen; GO:0031981 nuclear lumen; GO:0043226 organelle; GO:0043227 membrane-bounded organelle; GO:0043228 non-membrane-bounded organelle; GO:0043229 intracellular organelle; GO:0043231 intracellular membrane-bounded organelle; GO:0043232 intracellular non-membrane-bounded organelle; GO…	GO:0003676 nucleic acid binding; GO:0003677 DNA binding; GO:0005488 binding; GO:0043565 sequence-specific DNA binding; GO:0097159 organic cyclic compound binding; GO:1901363 heterocyclic compound binding;	PF00538	linker histone H1 and H5 family
Q8HCQ9	ORFB protein OS=Oryza sativa subsp. japonica OX=39947 GN=orfB PE=4 SV=2	orfB	0.4674	0.000779519	Down	18.065	33.5	6	6	1.21548	1.44888	1.42437	0.599411	0.59471	0.717148	chloroplast	K02109	ATPF0B, atpF; F-type H+-transporting ATPase subunit b	map00190 Oxidative phosphorylation; map00195 Photosynthesis; map01100 Metabolic pathways		GO:0000276 mitochondrial proton-transporting ATP synthase complex, coupling factor F(o); GO:0005622 intracellular; GO:0005623 cell; GO:0005737 cytoplasm; GO:0005739 mitochondrion; GO:0005740 mitochondrial envelope; GO:0005743 mitochondrial inner membrane; GO:0005753 mitochondrial proton-transporting ATP synthase complex; GO:0005773 vacuole; GO:0009507 chloroplast; GO:0009536 plastid; GO:0016020 m…	GO:0005488 binding; GO:0043167 ion binding; GO:0043169 cation binding; GO:0046872 metal ion binding; GO:0046914 transition metal ion binding; GO:0050897 cobalt ion binding;
Q8LNL2	40S ribosomal protein S20, putative, expressed OS=Oryza sativa subsp. japonica OX=39947 GN=LOC_Os10g08930 PE=2 SV=1	LOC_Os10g08930	1.5939	0.0101992	Up	14.208	29.2	4	1	0.832671	0.663905	0.81655	1.10634	1.17618	1.40436	cytoplasm	K02969	RP-S20e, RPS20; small subunit ribosomal protein S20e	map03010 Ribosome						J	KOG0900	40S ribosomal protein S20
Q8LQN2	Os01g0784800 protein OS=Oryza sativa subsp. japonica OX=39947 GN=Os01g0784800 PE=2 SV=1	Os01g0784800	1.8572	2.80954e-05	Up	21.705	91.6	11	8	0.699076	0.721629	0.679275	1.31655	1.34104	1.24242	nucleus	K03809	wrbA; NAD(P)H dehydrogenase (quinone) [EC:1.6.5.2]	map00130 Ubiquinone and other terpenoid-quinone biosynthesis; map01100 Metabolic pathways; map01110 Biosynthesis of secondary metabolites				PF03358	NADPH-dependent FMN reductase	S	KOG3135	1,4-benzoquinone reductase-like; Trp repressor binding protein-like/protoplast-secreted protein
Q8RUI4	NAC transcription factor OS=Oryza sativa subsp. japonica OX=39947 GN=Os01g0938900 PE=2 SV=1	Os01g0938900	0.2797	0.000273434	Down	22.092	42.6	6	4	1.64263	1.70744	1.33843	0.375936	0.456251	0.479316	nucleus	K03626	EGD2, NACA; nascent polypeptide-associated complex subunit alpha							K	KOG2239	Transcription factor containing NAC and TS-N domains
Q8W3D9	Protochlorophyllide reductase B, chloroplastic OS=Oryza sativa subsp. japonica OX=39947 GN=PORB PE=2 SV=1	PORB	0.651	2.29118e-05	Down	42.765	33.8	10	7	1.23402	1.18182	1.21843	0.782422	0.810229	0.77308	chloroplast	K00218	por; protochlorophyllide reductase [EC:1.3.1.33]	map00860 Porphyrin and chlorophyll metabolism; map01100 Metabolic pathways; map01110 Biosynthesis of secondary metabolites		GO:0005622 intracellular; GO:0005623 cell; GO:0005737 cytoplasm; GO:0009507 chloroplast; GO:0009536 plastid; GO:0043226 organelle; GO:0043227 membrane-bounded organelle; GO:0043229 intracellular organelle; GO:0043231 intracellular membrane-bounded organelle;		PF00106	short chain dehydrogenase	Q	KOG1208	Dehydrogenases with different specificities (related to short-chain alcohol dehydrogenases)
Q94CR1	Beta 1,3-glucanase OS=Oryza sativa subsp. japonica OX=39947 GN=P0660F12.19 PE=2 SV=1	P0660F12.19	0.5449	0.0015401	Down	35.682	34.7	9	2	1.39176	1.10929	1.38278	0.682098	0.738855	0.695219	chloroplast				GO:0002215 defense response to nematode; GO:0002376 immune system process; GO:0006950 response to stress; GO:0006952 defense response; GO:0006955 immune response; GO:0006970 response to osmotic stress; GO:0009605 response to external stimulus; GO:0009607 response to biotic stimulus; GO:0009617 response to bacterium; GO:0009620 response to fungus; GO:0009628 response to abiotic stimulus; GO:000965…	GO:0005576 extracellular region; GO:0005618 cell wall; GO:0005622 intracellular; GO:0005623 cell; GO:0005737 cytoplasm; GO:0005773 vacuole; GO:0005774 vacuolar membrane; GO:0005886 plasma membrane; GO:0016020 membrane; GO:0030312 external encapsulating structure; GO:0031090 organelle membrane; GO:0031224 intrinsic component of membrane; GO:0031225 anchored component of membrane; GO:0031226 intrin…	GO:0003824 catalytic activity; GO:0004553 hydrolase activity, hydrolyzing O-glycosyl compounds; GO:0005488 binding; GO:0008810 cellulase activity; GO:0016787 hydrolase activity; GO:0016798 hydrolase activity, acting on glycosyl bonds; GO:0030246 carbohydrate binding; GO:0030247 polysaccharide binding;	PF00332	Glycosyl hydrolases family 17
Q9AS12	Peroxidase OS=Oryza sativa subsp. japonica OX=39947 GN=prx16 PE=3 SV=1	prx16	0.3673	2.44267e-05	Down	37.21	29.3	8	5	1.5429	1.35136	1.49401	0.559061	0.520929	0.53174	chloroplast	K00430	E1.11.1.7; peroxidase [EC:1.11.1.7]	map00940 Phenylpropanoid biosynthesis; map01100 Metabolic pathways; map01110 Biosynthesis of secondary metabolites				PF00141	Peroxidase
Q9MBF2	Os08g0539700 protein OS=Oryza sativa subsp. japonica OX=39947 GN=PibH8 PE=2 SV=1	PibH8	21.4632	0.000645408	Up	138.09	24.2	23	19	0.056243	0.063472	0.147388	1.75989	2.38228	1.59072	cytoplasm							PF00931	NB-ARC domain	T	KOG4658	Apoptotic ATPase
Q9SDJ2	Magnesium-protoporphyrin IX monomethyl ester [oxidative] cyclase OS=Oryza sativa subsp. japonica OX=39947 GN=ZIP1 PE=2 SV=1	ZIP1	0.6653	0.000335022	Down	47.301	16.4	6	6	1.24268	1.20451	1.15569	0.755181	0.831928	0.810006	chloroplast	K04035	E1.14.13.81, acsF, chlE; magnesium-protoporphyrin IX monomethyl ester (oxidative) cyclase [EC:1.14.13.81]	map00860 Porphyrin and chlorophyll metabolism; map01100 Metabolic pathways; map01110 Biosynthesis of secondary metabolites	GO:0006725 cellular aromatic compound metabolic process; GO:0006778 porphyrin-containing compound metabolic process; GO:0006779 porphyrin-containing compound biosynthetic process; GO:0006807 nitrogen compound metabolic process; GO:0006996 organelle organization; GO:0008152 metabolic process; GO:0009058 biosynthetic process; GO:0009657 plastid organization; GO:0009658 chloroplast organization; GO:…	GO:0005622 intracellular; GO:0005623 cell; GO:0005737 cytoplasm; GO:0009507 chloroplast; GO:0009526 plastid envelope; GO:0009528 plastid inner membrane; GO:0009534 chloroplast thylakoid; GO:0009535 chloroplast thylakoid membrane; GO:0009536 plastid; GO:0009579 thylakoid; GO:0009706 chloroplast inner membrane; GO:0009941 chloroplast envelope; GO:0016020 membrane; GO:0019866 organelle inner membran…	GO:0003676 nucleic acid binding; GO:0003677 DNA binding; GO:0003824 catalytic activity; GO:0004497 monooxygenase activity; GO:0005488 binding; GO:0016491 oxidoreductase activity; GO:0016705 oxidoreductase activity, acting on paired donors, with incorporation or reduction of molecular oxygen; GO:0016709 oxidoreductase activity, acting on paired donors, with incorporation or reduction of molecular …	PF02915	Rubrerythrin

## Sheet: Identified proteins
Protein accession	Protein description	Gene name	MW [kDa]	Coverage [%]	MS/MS Counts	Peptides	Unique peptides	MS/MS count CK1	MS/MS count CK2	MS/MS count CK3	MS/MS count PB1	MS/MS count PB2	MS/MS count PB3	Peptides CK1	Peptides CK2	Peptides CK3	Peptides PB1	Peptides PB2	Peptides PB3	Unique peptides CK1	Unique peptides CK2	Unique peptides CK3	Unique peptides PB1	Unique peptides PB2	Unique peptides PB3	LFQ intensity CK1	LFQ intensity CK2	LFQ intensity CK3	LFQ intensity PB1	LFQ intensity PB2	LFQ intensity PB3	CK1	CK2	CK3	PB1	PB2	PB3	PB/CK Ratio	PB/CK P value
A0A0N7KCD8	Os01g0162800 protein OS=Oryza sativa subsp. japonica OX=39947 GN=Os01g0162800 PE=4 SV=1	Os01g0162800	114.48	1.6	0	1	1	0	0	0	0	0	0	1	1	1	1	1	1	1	1	1	1	1	1	0	0	0	0	0	0
A0A0P0UZQ9	Os01g0198200 protein (Fragment) OS=Oryza sativa subsp. japonica OX=39947 GN=Os01g0198200 PE=4 SV=1	Os01g0198200	38.717	5	0	1	1	0	0	0	0	0	0	1	1	1	0	0	0	1	1	1	0	0	0	0	0	0	0	0	0
Q0JMV6	Os01g0357100 protein OS=Oryza sativa subsp. japonica OX=39947 GN=Os01g0357100 PE=4 SV=1	Os01g0357100	65.87	16.3	9	6	6	0	0	0	2	3	4	0	1	1	5	6	6	0	1	1	5	6	6	0	0	0	10850000	13671000	11726000				0.898005	1.13149	0.970508
B8BAB8	ABC transporter G family member 44(predicted) OS=Oryza sativa subsp. indica OX=39946 GN=OsI_29079 PE=3 SV=1	OsI_29079	151.91	2.4	1	3	0	0	0	0	0	0	1	2	2	3	3	2	3	0	0	0	0	0	0	0	0	0	0	0	0
A0A0N7KDQ4	Os01g0740150 protein OS=Oryza sativa subsp. japonica OX=39947 GN=Os01g0740150 PE=4 SV=1	Os01g0740150	28.381	6.9	0	1	1	0	0	0	0	0	0	1	0	1	1	1	1	1	0	1	1	1	1	0	0	0	0	0	0
A0A0N7KEI6	Os02g0102000 protein OS=Oryza sativa subsp. japonica OX=39947 GN=Os02g0102000 PE=4 SV=1	Os02g0102000	34.604	4.7	0	1	1	0	0	0	0	0	0	1	1	1	1	1	1	1	1	1	1	1	1	0	0	0	0	0	0
A0A0N7KEP4	Os02g0148400 protein (Fragment) OS=Oryza sativa subsp. japonica OX=39947 GN=Os02g0148400 PE=4 SV=1	Os02g0148400	32.443	8.6	2	1	1	0	0	0	1	1	0	1	1	0	1	1	1	1	1	0	1	1	1	0	0	0	0	0	0
Q0E3F2	Os02g0177900 protein (Fragment) OS=Oryza sativa subsp. japonica OX=39947 GN=Os02g0177900 PE=4 SV=1	Os02g0177900	37.652	13.6	3	3	3	0	0	1	0	0	2	2	3	3	2	2	2	2	3	3	2	2	2	14868000	12798000	14139000	11526000	12253000	18018000	1.06706	0.918495	1.01474	0.827205	0.879381	1.29313	0.9998	0.905361
A0A0N7KFC3	Os02g0504500 protein (Fragment) OS=Oryza sativa subsp. japonica OX=39947 GN=Os02g0504500 PE=4 SV=1	Os02g0504500	28.577	21.7	12	4	4	2	1	2	2	3	2	3	3	4	2	4	3	3	3	4	2	4	3	7529300	12625000	8444300	8922300	13431000	11946000	0.71824	1.20433	0.805525	0.851122	1.28122	1.13956	1.1993	0.386005
A0A0N7KFH5	Chloride channel protein (Fragment) OS=Oryza sativa subsp. japonica OX=39947 GN=Os02g0558100 PE=3 SV=1	Os02g0558100	34.933	12.7	8	3	2	0	0	1	3	2	2	1	1	2	3	3	3	0	0	1	2	2	2	0	0	6582300	4926900	5134300	6597500			1.13288	0.847967	0.883662	1.13549	0.8436
B8ADZ4	cDNA, clone: J100065N04, full insert sequence(predicted) OS=Oryza sativa subsp. indica OX=39946 GN=OsI_07697 PE=4 SV=1	OsI_07697	67.946	8.2	10	3	3	1	2	1	1	2	3	2	1	2	2	2	3	2	1	2	2	2	3	9279800	0	8165900	8312000	7422000	8125200	1.12333		0.98849	1.00618	0.898441	0.983564	0.9118	0.255604
B8AF40	Seven transmembrane domain-containing tyrosine-protein kinase 1(predicted) OS=Oryza sativa subsp. indica OX=39946 GN=OsI_08009 PE=4 SV=1	OsI_08009	45.921	3.7	1	1	1	0	0	0	1	0	0	0	1	0	1	1	0	0	1	0	1	1	0	0	0	0	0	0	0
A6N069	Ubiquitin family protein OS=Oryza sativa subsp. indica OX=39946 GN=OsI_08154 PE=2 SV=1	OsI_08154	8.5287	12.3	3	1	1	0	0	0	1	1	1	1	1	0	1	1	1	1	1	0	1	1	1	0	0	0	0	0	0
A0A0N7KFT8	Os02g0661000 protein OS=Oryza sativa subsp. japonica OX=39947 GN=Os02g0661000 PE=4 SV=1	Os02g0661000	28.326	18.5	12	3	3	1	1	1	3	3	3	3	2	2	3	3	3	3	2	2	3	3	3	5814200	5810300	4090800	6940300	6185800	6120600	0.997803	0.997134	0.702042	1.19106	1.06157	1.05039	1.2247	0.158651
A0A0N7KG02	Os02g0720900 protein (Fragment) OS=Oryza sativa subsp. japonica OX=39947 GN=Os02g0720900 PE=3 SV=1	Os02g0720900	44.587	17.6	13	4	4	1	2	1	3	3	3	4	4	4	4	4	4	4	4	4	4	4	4	22092000	26714000	21946000	33459000	31376000	29432000	0.803253	0.971306	0.797944	1.21655	1.14081	1.07013	1.3324	0.0175563
A0A0N7KG10	Os02g0727833 protein OS=Oryza sativa subsp. japonica OX=39947 GN=Os02g0727833 PE=4 SV=1	Os02g0727833	8.3031	25.3	0	1	1	0	0	0	0	0	0	0	0	0	1	0	0	0	0	0	1	0	0	0	0	0	0	0	0
A0A0N7KG12	Os02g0729400 protein (Fragment) OS=Oryza sativa subsp. japonica OX=39947 GN=Os02g0729400 PE=4 SV=1	Os02g0729400	34.056	53.2	81	15	15	10	8	13	16	15	19	14	15	15	15	15	15	14	15	15	15	15	15	194140000	191310000	211730000	275630000	290500000	296660000	0.797852	0.786222	0.870141	1.13275	1.19386	1.21918	1.4448	0.000663405
A0A0N7KG92	Os02g0796700 protein OS=Oryza sativa subsp. japonica OX=39947 GN=Os02g0796700 PE=4 SV=1	Os02g0796700	53.941	2.8	0	1	1	0	0	0	0	0	0	1	0	1	0	0	0	1	0	1	0	0	0	0	0	0	0	0	0
A0A0N7KGC5	Os02g0821800 protein OS=Oryza sativa subsp. japonica OX=39947 GN=Os02g0821800 PE=3 SV=1	Os02g0821800	26.742	49.8	23	7	7	2	3	2	4	6	6	3	4	3	5	7	4	3	4	3	5	7	4	25152000	23319000	27913000	31900000	30175000	34976000	0.870136	0.806723	0.965653	1.10358	1.04391	1.21	1.2706	0.0236982
A0A0N7KGD8	Os02g0830100 protein OS=Oryza sativa subsp. japonica OX=39947 GN=Os02g0830100 PE=3 SV=1	Os02g0830100	78.594	54.7	130	29	29	21	25	19	18	24	23	26	25	22	25	26	25	26	25	22	25	26	25	166100000	159200000	161550000	141750000	163860000	160330000	1.04598	1.00253	1.01733	0.892642	1.03188	1.00964	0.9571	0.38372
Q9AV77	60S ribosomal protein L23, putative, expressed OS=Oryza sativa subsp. japonica OX=39947 GN=LOC_Os03g04590 PE=2 SV=1	LOC_Os03g04590	15.031	69.3	39	9	9	6	4	4	7	8	10	4	4	7	7	7	8	4	4	7	7	7	8	71263000	67174000	70404000	97122000	84364000	86526000	0.896666	0.845216	0.885858	1.22204	1.06151	1.08871	1.2833	0.00616736
A0A0N7KH54	Os03g0311300 protein OS=Oryza sativa subsp. japonica OX=39947 GN=Os03g0311300 PE=4 SV=1	Os03g0311300	32.168	36.6	10	7	1	1	2	2	2	1	2	7	6	6	7	6	6	1	1	1	1	1	1	11373000	11344000	0	8643300	7912500	6956100	1.23008	1.22694		0.934837	0.855796	0.752354	0.69	0.019236
A0A0N7KH66	Os03g0323200 protein (Fragment) OS=Oryza sativa subsp. japonica OX=39947 GN=Os03g0323200 PE=4 SV=1	Os03g0323200	100.66	4	6	3	3	0	1	1	2	1	1	1	1	1	2	1	1	1	1	1	2	1	1	0	0	0	0	0	0
A0A0P0W0N2	Pyruvate dehydrogenase E1 component subunit beta (Fragment) OS=Oryza sativa subsp. japonica OX=39947 GN=Os03g0645100 PE=4 SV=1	Os03g0645100	35.374	20.2	11	4	4	1	2	2	2	2	2	2	3	4	2	4	3	2	3	4	2	4	3	0	20432000	26045000	36355000	33581000	18880000		0.755102	0.962541	1.34356	1.24105	0.697745	1.274	0.509753
A0A0N7KHX3	Os03g0710900 protein OS=Oryza sativa subsp. japonica OX=39947 GN=Os03g0710900 PE=4 SV=1	Os03g0710900	80.5	3.7	3	2	2	0	0	0	1	1	1	0	0	0	2	2	1	0	0	0	2	2	1	0	0	0	5206400	4338200	0				1.09096	0.909038
Q84R32	CBS domain containing protein, expressed OS=Oryza sativa subsp. japonica OX=39947 GN=LOC_Os03g52690 PE=2 SV=1	LOC_Os03g52690	22.307	48.3	55	6	6	8	9	9	10	8	11	6	6	6	6	6	6	6	6	6	6	6	6	134540000	134580000	134100000	164700000	147940000	179850000	0.901229	0.901497	0.898282	1.10326	0.99099	1.20474	1.2214	0.0252531
A0A0N7KI36	Peroxidase OS=Oryza sativa subsp. japonica OX=39947 GN=Os03g0762300 PE=3 SV=1	Os03g0762300	29.538	33.6	22	5	5	2	1	3	5	5	6	3	4	4	5	5	5	3	4	4	5	5	5	22201000	23148000	27623000	41813000	41113000	43926000	0.666617	0.695052	0.82942	1.2555	1.23448	1.31894	1.7384	0.00133926
A0A0N7KIA4	Os03g0818100 protein OS=Oryza sativa subsp. japonica OX=39947 GN=Os03g0818100 PE=4 SV=1	Os03g0818100	25.404	7.3	0	1	1	0	0	0	0	0	0	1	1	1	1	1	0	1	1	1	1	1	0	0	0	0	0	0	0
A0A0N7KIB6	Os03g0826600 protein (Fragment) OS=Oryza sativa subsp. japonica OX=39947 GN=Os03g0826600 PE=4 SV=1	Os03g0826600	49.357	10.7	0	3	3	0	0	0	0	0	0	1	1	0	3	3	3	1	1	0	3	3	3	0	0	0	0	0	0
A0A0N7KJ06	Os04g0405800 protein (Fragment) OS=Oryza sativa subsp. japonica OX=39947 GN=Os04g0405800 PE=3 SV=1	Os04g0405800	32.252	9.6	4	2	2	0	0	0	1	2	1	1	1	1	2	2	2	1	1	1	2	2	2	0	0	0	5737800	5025200	5098400				1.08524	0.950458	0.964303
A0A0N7KJ52	Os04g0450100 protein (Fragment) OS=Oryza sativa subsp. japonica OX=39947 GN=Os04g0450100 PE=4 SV=1	Os04g0450100	27.365	9.4	5	2	2	0	0	1	2	1	1	1	1	2	2	1	2	1	1	2	2	1	2	0	0	9700300	9423000	0	8962800			1.03613	1.00651		0.957356	0.9477
A0A0N7KJ79	Os04g0473150 protein (Fragment) OS=Oryza sativa subsp. japonica OX=39947 GN=Os04g0473150 PE=4 SV=1	Os04g0473150	15.131	40	0	4	1	0	0	0	0	0	0	4	4	4	4	4	4	1	1	1	1	1	1	0	0	0	0	0	0
A0A0N7KJH4	Os04g0555600 protein (Fragment) OS=Oryza sativa subsp. japonica OX=39947 GN=Os04g0555600 PE=4 SV=1	Os04g0555600	138.76	1.1	3	1	1	0	0	0	1	1	1	0	0	0	1	1	1	0	0	0	1	1	1	0	0	0	0	0	0
A0A0N7KJJ9	Os04g0578200 protein OS=Oryza sativa subsp. japonica OX=39947 GN=Os04g0578200 PE=4 SV=1	Os04g0578200	27.217	26.7	2	4	1	1	0	0	0	1	0	3	1	1	3	3	3	1	0	0	0	1	1	0	0	0	0	0	0
A0A0N7KJT1	Glutamyl-tRNA(Gln) amidotransferase subunit A, chloroplastic/mitochondrial OS=Oryza sativa subsp. japonica OX=39947 GN=GATA PE=3 SV=1	GATA	56.374	32.2	40	12	12	7	4	5	8	6	10	8	9	8	10	9	11	8	9	8	10	9	11	18420000	19704000	16902000	15276000	13944000	14831000	1.1155	1.19325	1.02357	0.925099	0.844434	0.89815	0.8005	0.0130215
B8ART3	Exocyst subunit Exo70 family protein OS=Oryza sativa subsp. indica OX=39946 GN=OsI_17996 PE=3 SV=1	OsI_17996	71.549	7.9	5	4	4	0	0	0	2	1	2	0	1	1	4	3	3	0	1	1	4	3	3	0	0	0	6967800	7949900	8296300				0.900465	1.02738	1.07215
A0A0N7KJZ4	Os04g0691500 protein OS=Oryza sativa subsp. japonica OX=39947 GN=Os04g0691500 PE=4 SV=1	Os04g0691500	85.807	5.2	17	3	3	2	3	3	3	3	3	3	3	3	3	3	3	3	3	3	3	3	3	12033000	13246000	13554000	8333900	11072000	9773200	1.06155	1.16856	1.19573	0.735213	0.976767	0.862188	0.7514	0.0317287
A0A0N7KK10	Os05g0110300 protein (Fragment) OS=Oryza sativa subsp. japonica OX=39947 GN=Os05g0110300 PE=4 SV=1	Os05g0110300	32.895	52.9	3	13	1	0	0	0	1	1	1	10	11	11	12	11	13	0	1	1	1	1	1	0	0	0	0	0	0
B8B7D4	PEROXIDASE_4 domain-containing protein OS=Oryza sativa subsp. indica OX=39946 GN=OsI_24948 PE=3 SV=1	OsI_24948	12.979	7.8	2	1	1	0	0	0	0	1	1	1	1	1	1	1	1	1	1	1	1	1	1	0	0	0	0	0	0
A0A0N7KKA5	Os05g0196100 protein (Fragment) OS=Oryza sativa subsp. japonica OX=39947 GN=Os05g0196100 PE=4 SV=1	Os05g0196100	160.41	2.1	6	3	3	0	0	1	1	2	2	2	2	2	1	3	3	2	2	2	1	3	3	30425000	0	0	0	31983000	0	0.975035				1.02496		1.0512
A2Y2W3	Uncharacterized protein OS=Oryza sativa subsp. indica OX=39946 GN=OsI_19354 PE=4 SV=1	OsI_19354	50.605	3.5	5	1	1	1	1	0	1	1	1	1	1	0	1	1	1	1	1	0	1	1	1	0	0	0	0	0	0
A0A0N7KLK6	Os06g0160600 protein OS=Oryza sativa subsp. japonica OX=39947 GN=Os06g0160600 PE=4 SV=1	Os06g0160600	49.251	15.9	20	6	6	3	1	0	4	6	6	6	5	5	6	6	6	6	5	5	6	6	6	11920000	10924000	9567100	19597000	17311000	16923000	0.829293	0.76	0.665598	1.36339	1.20435	1.17736	1.6609	0.00291285
A0A0N7KLN2	Os06g0183800 protein (Fragment) OS=Oryza sativa subsp. japonica OX=39947 GN=Os06g0183800 PE=4 SV=1	Os06g0183800	49.851	2.3	0	1	1	0	0	0	0	0	0	1	0	0	0	0	1	1	0	0	0	0	1	0	0	0	0	0	0
A0A0N7KMK1	Os06g0666750 protein (Fragment) OS=Oryza sativa subsp. japonica OX=39947 GN=Os06g0666750 PE=4 SV=1	Os06g0666750	18.203	7.4	0	1	1	0	0	0	0	0	0	0	1	0	0	0	0	0	1	0	0	0	0	0	0	0	0	0	0
B8B754	SCP domain-containing protein OS=Oryza sativa subsp. indica OX=39946 GN=OsI_24759 PE=3 SV=1	OsI_24759	15.698	16.8	2	1	1	0	1	1	0	0	0	1	1	1	0	1	0	1	1	1	0	1	0	0	0	0	0	0	0
Q6ZF50	Os07g0561500 protein OS=Oryza sativa subsp. japonica OX=39947 GN=Os07g0561500 PE=4 SV=1	Os07g0561500	26.595	6	7	2	2	2	2	1	0	1	1	2	2	2	2	2	2	2	2	2	2	2	2	22852000	22262000	21138000	11644000	0	9630000	1.30544	1.27174	1.20753	0.665174		0.550122	0.4817	0.00241657
A0A0N7KNC0	Os07g0421866 protein OS=Oryza sativa subsp. japonica OX=39947 GN=Os07g0421866 PE=4 SV=1	Os07g0421866	34.62	8.4	8	2	2	1	1	2	1	2	1	2	2	2	2	2	2	2	2	2	2	2	2	8141600	12149000	8070300	8750100	7420600	11376000	0.873756	1.30383	0.866104	0.93906	0.796378	1.22087	0.9713	0.89473
A0A0N7KNQ0	Os07g0571100 protein (Fragment) OS=Oryza sativa subsp. japonica OX=39947 GN=Os07g0571100 PE=4 SV=1	Os07g0571100	114.26	5.9	4	3	2	1	0	0	1	1	1	3	1	2	3	3	3	2	1	2	2	2	2	7350900	0	0	9205900	9025100	8971100	0.850971			1.06571	1.04478	1.03853	1.2335
A0A0N7KPK0	Os08g0267600 protein OS=Oryza sativa subsp. japonica OX=39947 GN=Os08g0267600 PE=4 SV=1	Os08g0267600	17.841	8.2	0	1	1	0	0	0	0	0	0	0	0	1	0	0	0	0	0	1	0	0	0	0	0	0	0	0	0
A0A0N7KQF3	Os09g0252100 protein (Fragment) OS=Oryza sativa subsp. japonica OX=39947 GN=Os09g0252100 PE=3 SV=1	Os09g0252100	39.774	38	41	9	9	7	6	7	5	8	8	8	8	8	9	8	8	8	8	8	9	8	8	32866000	30626000	37212000	19360000	21699000	20294000	1.21683	1.1339	1.37774	0.716785	0.803384	0.751365	0.6092	0.00169757
A2YZ57	WD_REPEATS_REGION domain-containing protein OS=Oryza sativa subsp. indica OX=39946 GN=OsI_30625 PE=4 SV=1	OsI_30625	106.82	3.5	1	3	1	0	0	0	1	0	0	2	3	2	3	2	3	0	1	0	1	0	1	0	0	0	0	0	0
A0A0N7KR45	Os09g0518700 protein OS=Oryza sativa subsp. japonica OX=39947 GN=Os09g0518700 PE=4 SV=1	Os09g0518700	55.982	4.8	1	1	1	0	0	0	1	0	0	0	0	1	1	1	1	0	0	1	1	1	1	0	0	0	0	0	0
A0A0N7KRD3	Os10g0122200 protein OS=Oryza sativa subsp. japonica OX=39947 GN=Os10g0122200 PE=4 SV=1	Os10g0122200	27.331	4.2	6	1	1	2	2	2	0	0	0	1	1	1	1	1	1	1	1	1	1	1	1	39076000	54345000	61040000	5538300	5213400	5382500	1.37434	1.91137	2.14684	0.194787	0.18336	0.189308	0.1045	7.63733e-05
A0A0N7KRE3	Os10g0132800 protein OS=Oryza sativa subsp. japonica OX=39947 GN=Os10g0132800 PE=4 SV=1	Os10g0132800	8.9301	10.8	0	1	1	0	0	0	0	0	0	1	0	0	0	0	0	1	0	0	0	0	0	0	0	0	0	0	0
A0A0N7KRV1	Glycosyltransferase OS=Oryza sativa subsp. japonica OX=39947 GN=Os10g0442400 PE=3 SV=1	Os10g0442400	53.701	7.2	3	2	2	0	0	0	0	2	1	1	1	0	2	2	2	1	1	0	2	2	2	0	0	0	6144000	5131600	5478600				1.10014	0.918862	0.980996
A0A0P0XVT5	Alpha-galactosidase (Fragment) OS=Oryza sativa subsp. japonica OX=39947 GN=Os10g0493600 PE=3 SV=1	Os10g0493600	40.874	9.8	2	3	1	1	0	0	0	0	1	3	2	2	2	2	3	1	0	0	0	0	1	0	0	0	0	0	0
A0A0N7KS21	Os10g0509200 protein OS=Oryza sativa subsp. japonica OX=39947 GN=Os10g0509200 PE=4 SV=1	Os10g0509200	31.161	37.2	45	10	10	7	7	5	8	9	9	9	9	9	9	9	9	9	9	9	9	9	9	48236000	49920000	48436000	93970000	78963000	88724000	0.70892	0.73367	0.71186	1.38107	1.16051	1.30397	1.7849	0.000384428
B8BIU6	FHA domain-containing protein OS=Oryza sativa subsp. indica OX=39946 GN=OsI_34939 PE=4 SV=1	OsI_34939	24.404	41.3	23	5	1	4	3	4	3	5	4	5	4	5	4	4	5	1	0	1	0	0	1	220940000	191860000	223960000	225020000	299350000	217040000	0.961884	0.835282	0.975032	0.979647	1.30325	0.944905	1.1643	0.272077
A2ZBS9	Jacalin-type lectin domain-containing protein OS=Oryza sativa subsp. indica OX=39946 GN=OsI_35229 PE=4 SV=1	OsI_35229	17.54	22.2	3	2	2	1	1	0	0	0	1	2	2	1	0	1	1	2	2	1	0	1	1	0	0	0	0	0	0
A0A0P0XZP4	Os11g0191400 protein (Fragment) OS=Oryza sativa subsp. japonica OX=39947 GN=Os11g0191400 PE=3 SV=1	Os11g0191400	41.273	8.9	3	2	2	0	0	0	2	1	0	0	1	0	2	2	1	0	1	0	2	2	1	0	0	0	0	0	0
A0A0N7KT92	Os11g0636050 protein (Fragment) OS=Oryza sativa subsp. japonica OX=39947 GN=Os11g0636050 PE=4 SV=1	Os11g0636050	41.115	3.3	0	1	1	0	0	0	0	0	0	1	1	1	0	0	0	1	1	1	0	0	0	0	0	0	0	0	0
A0A0N7KTH4	Os12g0117800 protein (Fragment) OS=Oryza sativa subsp. japonica OX=39947 GN=Os12g0117800 PE=4 SV=1	Os12g0117800	33.036	9.1	1	2	1	0	0	0	0	0	1	1	1	1	2	1	2	0	0	0	1	0	1	0	0	0	0	0	0
A0A0P0UX70	Os01g0103100 protein OS=Oryza sativa subsp. japonica OX=39947 GN=Os01g0103100 PE=4 SV=1	Os01g0103100	65.05	2.2	0	1	1	0	0	0	0	0	0	1	1	0	1	1	1	1	1	0	1	1	1	0	0	0	0	0	0
A0A0P0UYD8	Os01g0155400 protein (Fragment) OS=Oryza sativa subsp. japonica OX=39947 GN=Os01g0155400 PE=4 SV=1	Os01g0155400	51.319	16.2	2	6	1	0	0	0	0	1	1	2	3	3	4	6	5	0	0	0	0	1	1	0	0	0	0	0	0
A0A0P0UYM7	Os01g0151500 protein OS=Oryza sativa subsp. japonica OX=39947 GN=Os01g0151500 PE=4 SV=1	Os01g0151500	57.78	9.8	6	4	3	0	0	0	2	1	3	1	1	1	3	2	4	0	0	0	2	1	3	0	0	0	5350500	0	5066700				1.02724		0.972757
A0A0P0UZ39	Os01g0190000 protein OS=Oryza sativa subsp. japonica OX=39947 GN=Os01g0190000 PE=4 SV=1	Os01g0190000	31.176	23.9	10	5	5	2	2	2	1	3	0	4	5	3	4	5	3	4	5	3	4	5	3	20103000	16923000	14786000	12987000	12894000	13806000	1.31824	1.10972	0.969584	0.851616	0.845517	0.905321	0.766	0.047245
A0A0P0UZH3	Os01g0172400 protein (Fragment) OS=Oryza sativa subsp. japonica OX=39947 GN=Os01g0172400 PE=4 SV=1	Os01g0172400	85.198	58.3	222	31	26	37	29	40	39	40	37	29	30	30	29	30	29	24	25	25	24	25	25	190140000	180000000	185560000	201200000	197130000	202420000	0.986502	0.933893	0.962739	1.04388	1.02277	1.05021	1.0811	0.0116992
Q0JQ17	Os01g0186900 protein OS=Oryza sativa subsp. japonica OX=39947 GN=Os01g0186900 PE=4 SV=1	Os01g0186900	33.214	7.9	2	2	1	0	0	0	1	1	0	1	0	0	2	2	1	0	0	0	1	1	0	0	0	0	0	0	0
A0A0P0UZL1	Os01g0214800 protein OS=Oryza sativa subsp. japonica OX=39947 GN=Os01g0214800 PE=4 SV=1	Os01g0214800	38.083	10.8	4	2	2	0	0	0	1	2	1	0	1	2	2	2	2	0	1	2	2	2	2	0	0	6970900	0	12724000	7181400			0.778109		1.42029	0.801606	1.4278
A0A0P0UZQ8	GDT1 family protein (Fragment) OS=Oryza sativa subsp. japonica OX=39947 GN=Os01g0221700 PE=3 SV=1	Os01g0221700	34.932	4.2	1	1	1	0	0	0	1	0	0	0	0	0	1	0	0	0	0	0	1	0	0	0	0	0	0	0	0
A0A0P0UZR1	Os01g0220200 protein OS=Oryza sativa subsp. japonica OX=39947 GN=Os01g0220200 PE=4 SV=1	Os01g0220200	13.26	9.9	0	1	1	0	0	0	0	0	0	0	0	1	0	0	1	0	0	1	0	0	1	0	0	0	0	0	0
A0A0P0V022	Os01g0235100 protein OS=Oryza sativa subsp. japonica OX=39947 GN=Os01g0235100 PE=4 SV=1	Os01g0235100	18.804	24.2	9	3	3	1	1	1	2	2	2	2	1	2	2	2	2	2	1	2	2	2	2	7118700	0	8784400	11753000	0	11387000	0.729317		0.89997	1.2041		1.16661	1.4551	0.0699882
A0A0P0V0B3	Os01g0225400 protein (Fragment) OS=Oryza sativa subsp. japonica OX=39947 GN=Os01g0225400 PE=4 SV=1	Os01g0225400	14.456	10.9	0	1	1	0	0	0	0	0	0	0	0	1	0	1	0	0	0	1	0	1	0	0	0	0	0	0	0
A0A0P0V0P5	Os01g0265900 protein OS=Oryza sativa subsp. japonica OX=39947 GN=Os01g0265900 PE=4 SV=1	Os01g0265900	28.764	4.3	3	1	1	0	0	0	1	1	1	0	0	1	1	1	1	0	0	1	1	1	1	0	0	0	0	0	0
A0A0P0V115	Os01g0282251 protein (Fragment) OS=Oryza sativa subsp. japonica OX=39947 GN=Os01g0282251 PE=4 SV=1	Os01g0282251	5.3241	44.4	0	1	1	0	0	0	0	0	0	0	1	0	0	0	1	0	1	0	0	0	1	0	0	0	0	0	0
A0A0P0V179	Cysteine proteinase inhibitor (Fragment) OS=Oryza sativa subsp. japonica OX=39947 GN=Os01g0270100 PE=3 SV=1	Os01g0270100	26.981	35.5	30	7	7	5	5	5	5	4	6	7	7	6	7	6	7	7	7	6	7	6	7	80712000	62766000	56966000	39143000	33401000	36553000	1.56448	1.21663	1.1042	0.75873	0.64743	0.708526	0.5443	0.00617296
B8AC57	PUR ALPHA-1(predicted) OS=Oryza sativa subsp. indica OX=39946 GN=OsI_01264 PE=4 SV=1	OsI_01264	33.304	51.9	51	11	11	8	6	7	9	11	10	7	9	8	10	10	11	7	9	8	10	10	11	46686000	51925000	49593000	62821000	68076000	66202000	0.811218	0.902251	0.86173	1.09158	1.18289	1.15033	1.3299	0.00181121
[truncated: 4,354 more rows]
